# Supplementary material for: Atomistic insights into highly active reconstructed edges of monolayer 2H-WSe2 photocatalyst
Source: Nat Commun. 2022 Mar 10;13:1256. doi: 10.1038/s41467-022-28926-0 (PMC8913837; doi:10.1038/s41467-022-28926-0)
Supplement: Supplementary file 3 — Supplementary Dataset 1 [file 41467_2022_28926_MOESM3_ESM.xlsx]

## Sheet: Sheet1
Supplementary Dataset 1
Contents
Fig. 2c (VASP) 7
ZZSe+V2Se 7
ZZSe+WSe 8
ZZSe+Wadd 10
ANSe+V2Se 12
ANSe+WSe 14
ANSe+Wadd.................................................................................................................................16
Fig. 2c (XYZ) 18
ZZSe+V2Se 18
ZZSe+WSe 20
ZZSe+Wadd 22
ANSe+V2Se 23
ANSe+WSe 25

## Sheet: Sheet2
d WSe 48
Supplementary Fig. 14 (XYZ) 49
a Pristine 50
b VSe 51
b V2Se 53
b VSe+Se,I 54
b VSe+Se,II 56
b VSe+Se,III 57
c Vw 59
c Vwse3 60
c Vwse6 61
d SeW 63
d 2SeW 64
d WSe 66
Supplementary Fig. 17 (VASP) 67

## Sheet: Sheet3
ZZSe+WSe,II 100
ZZSe+WSe,III 102
ZZSe+WSe,IV 104
ANSe+WSe,II 105
ANSe+WSe,III 107
ANSe+Wadd,II 109
Supplementary Fig. 20 (VASP) 111
Pristine+CO2 111
VSe+CO2 113
VSe+Se,I+CO2 115
VSe+Se,II+CO2............................................................................................................................117
VSe+Se,III+CO2 118
V2Se+CO2 120
VW+CO2 122
VWSe3+CO2 124
VWSe6+CO2 125

## Sheet: Sheet4
SeW+CO2 148
2SeW+CO2 150
Supplementary Fig. 21 (VASP) 152
Pristine+CO2 152
ZZSe+CO2 153
ZZSe,I+CO2 155
ANW,I+CO2 157
ANW,II+CO2 159
ANSe+CO2 161
ANSe,I+CO2 162
ZZW,I+CO2 164
ZZW,II+CO2 166
AC+CO2 168
Supplementary Fig. 21 (XYZ) 170
Pristine+CO2 170
ZZSe+CO2 172

## Sheet: Sheet5
ZZSe+Wadd+CO2 198
ANSe+V2Se+CO2 199
ANSe+WSe,I+CO2 201
ANSe+WSe,II+CO2 203
ANSe+WSe,III+CO2 206
ANSe+Wadd,I+CO2 208
ANSe+Wadd,II+CO2 210
Supplementary Fig. 22 (XYZ) 212
ZZSe+V2Se+CO2 212
ZZSe+WSe,I+CO2 214
ZZSe+WSe,II+CO2 216
ZZSe+WSe,III+CO2 217
ZZSe+WSe,IV+CO2 219
ZZSe+Wadd+CO2 221
ANSe+V2Se+CO2 223
ANSe+WSe,I+CO2 225

## Sheet: Sheet6
AC 251
Supplementary Note Fig. 5 (XYZ) 253
ZZSe 253
ZZSe,I 254
ANW,symmetric 256
ANW 258
ANSe 259

## Sheet: Sheet7
Fig. 2c (VASP)
ZZSe+V2Se
Title
1
+13.1426520000 +0.0000000000 +0.0000000000
-0.0000060000 +34.2273350000 +0.0000000000
+0.0000000000 +0.0000000000 +24.0000000000
Se W
3016
Selective
Cartesian
+0.9127002712 +11.5478289830 +13.6558036170 T T T
+4.4291885595 +11.2623385292 +13.1913275865 T T T
+10.5329373379 +11.2601357705 +13.1797732725 T T T
+0.9153690373 +11.5443010755 +10.3459672258 T T T
+4.4374988315 +11.2604754481 +10.8160499286 T T T
+10.5429378966 +11.2639775573 +10.8044967923 T T T
+2.5815200313 +14.4409269866 +13.7050084410 T T T
+5.8898936271 +14.4822313564 +13.7410811382 T T T
+9.0870751287 +14.4835333947 +13.7367901058 T T T
+12.3894953813 +14.4396157786 +13.7033225862 T T T
+2.5816897441 +14.4400952844 +10.2980755009 T T T
+5.8879360123 +14.4819574992 +10.2606296479 T T T
+9.0873446840 +14.4864277579 +10.2579806757 T T T

## Sheet: Sheet8
+2.5520680000 +20.1798520000 +13.6813750000 F F F
+5.8377310000 +20.1798520000 +13.6813750000 F F F
+9.1233940000 +20.1798520000 +13.6813750000 F F F
+12.4090570000 +20.1798520000 +13.6813750000 F F F
+2.5520680000 +20.1798520000 +10.3186250000 F F F
+5.8377310000 +20.1798520000 +10.3186250000 F F F
+9.1233940000 +20.1798520000 +10.3186250000 F F F
+12.4090570000 +20.1798520000 +10.3186250000 F F F
+2.4867705598 +12.5986236134 +12.0016927414 T T T
+6.2676154776 +12.8104227037 +12.0005145637 T T T
+8.7055981934 +12.8112285550 +11.9959772913 T T T
+12.4850393357 +12.5988367703 +11.9979788499 T T T
+0.9138071156 +15.3533226452 +12.0002534899 T T T
+4.1872573027 +15.4264136885 +12.0013192105 T T T
+7.4860236834 +15.5201028676 +11.9991793932 T T T
+10.7868312760 +15.4288828402 +11.9986319131 T T T
+2.5648279284 +18.2457333198 +12.0004112297 T T T
+5.8423134324 +18.2545869420 +12.0002389686 T T T
+9.1252899606 +18.2546508304 +11.9998804538 T T T
+12.4023082898 +18.2460272656 +12.0000119903 T T T
+0.9092360000 +21.1283410000 +12.0000000000 F F F
+4.1948990000 +21.1283410000 +12.0000000000 F F F
+7.4805620000 +21.1283410000 +12.0000000000 F F F
+10.7662250000 +21.1283410000 +12.0000000000 F F F
ZZSe+WSe
Title
1
+13.1426520000 +0.0000000000 +0.0000000000

## Sheet: Sheet9
Cartesian
+0.9136010584 +11.4085659493 +13.2518345273 T T T
+5.5927448537 +11.1055898903 +13.9772933678 T T T
+9.4215025709 +11.1064990847 +13.9717503550 T T T
+0.9208386006 +11.8316032982 +9.9666608616 T T T
+4.1258021084 +11.1030601343 +10.8804785980 T T T
+7.4985037673 +11.4688396793 +10.4028074075 T T T
+10.8611179567 +11.1030697696 +10.8514891549 T T T
+2.5333435069 +14.3505831054 +13.5813727378 T T T
+5.8337800299 +14.6292378490 +13.8117051866 T T T
+9.1545064819 +14.6370714844 +13.8128725134 T T T
+12.4476274364 +14.3522303306 +13.5770417294 T T T
+2.5714085619 +14.5560223537 +10.1965743664 T T T
+5.8531189444 +14.4757596843 +10.2858884049 T T T
+9.1254519716 +14.4774770223 +10.2838204855 T T T
+12.4146931610 +14.5544133118 +10.1914775808 T T T
+0.9148556472 +17.2998675245 +13.6789656172 T T T
+4.1749803621 +17.3028289768 +13.6542062980 T T T
+7.4891568134 +17.3613921209 +13.6908789409 T T T
+10.8030278428 +17.3000225688 +13.6503105199 T T T
+0.9187536320 +17.3645626156 +10.2594779030 T T T
+4.1986257844 +17.3182278454 +10.3032560705 T T T
+7.4850766367 +17.3195356667 +10.3002077126 T T T
+10.7767471770 +17.3173794535 +10.3007288866 T T T
+2.5522686592 +20.1710836354 +13.6767563281 T T T
+5.8347872519 +20.1760762853 +13.6799649131 T T T
+9.1288572783 +20.1698120387 +13.6784754874 T T T
+12.4123244463 +20.1690455685 +13.6764173179 T T T
+2.5545239310 +20.1965652598 +10.3102012788 T T T
+5.8366104217 +20.1837091024 +10.3153450003 T T T
+9.1233722444 +20.1837295311 +10.3153017225 T T T
+12.4077504358 +20.1964213192 +10.3104352642 T T T
+0.9092360000 +23.0253190000 +13.6813750000 F F F
+4.1948990000 +23.0253190000 +13.6813750000 F F F
9

## Sheet: Sheet10
+7.4805620000 +23.0253190000 +13.6813750000 F F F
+10.7662250000 +23.0253190000 +13.6813750000 F F F
+0.9092360000 +23.0253190000 +10.3186250000 F F F
+4.1948990000 +23.0253190000 +10.3186250000 F F F
+7.4805620000 +23.0253190000 +10.3186250000 F F F
+10.7662250000 +23.0253190000 +10.3186250000 F F F
+7.5066961101 +12.6551219532 +13.9384973310 T T T
+2.5089490451 +12.5998168696 +11.7404981471 T T T
+5.9781024624 +12.5923471353 +11.9912728332 T T T
+9.0235298543 +12.5914313838 +11.9843096402 T T T
+12.4657581798 +12.6005242200 +11.7382265402 T T T
+0.9195976013 +15.4591380526 +11.9337218256 T T T
+4.1828479207 +15.3843368346 +11.9667680618 T T T
+7.4897701251 +15.4558132145 +12.0126410893 T T T
+10.8002121825 +15.3831192019 +11.9610730664 T T T
+2.5402748334 +18.2661278195 +11.9819487944 T T T
+5.8460386736 +18.2598797379 +11.9910387214 T T T
+9.1277497850 +18.2577633117 +11.9886487579 T T T
+12.4343178909 +18.2656503027 +11.9794033900 T T T
+0.9092360000 +21.1283410000 +12.0000000000 F F F
+4.1948990000 +21.1283410000 +12.0000000000 F F F
+7.4805620000 +21.1283410000 +12.0000000000 F F F
+10.7662250000 +21.1283410000 +12.0000000000 F F F
ZZSe+Wadd
Title
1
+13.1426520000 +0.0000000000 +0.0000000000
-0.0000060000 +31.3818680000 +0.0000000000

[truncated: 260 more sheets: Sheet11, Sheet12, Sheet13, Sheet14, Sheet15, Sheet16, Sheet17, Sheet18, Sheet19, Sheet20, Sheet21, Sheet22, Sheet23, Sheet24, Sheet25, Sheet26, Sheet27, Sheet28, Sheet29, Sheet30 …]
