# Supplementary material for: Atomistic insights into highly active reconstructed edges of monolayer 2H-WSe2 photocatalyst
Source: Nat Commun. 2022 Mar 10;13:1256. doi: 10.1038/s41467-022-28926-0 (PMC8913837; doi:10.1038/s41467-022-28926-0)
Supplement: Supplementary file 4 — Supplementary Dataset 2 [file 41467_2022_28926_MOESM4_ESM.xlsx]

## Sheet: Fig.1c
	Powder															1.7 μm														4.7 μm															8.6 μm
	E, W (eV)	Data	P1	P2	P3	P4	Back grond	Sum-B	E, Se (eV)	Data	P1	P2	Back grond	Sum-B		E, W (eV)	Data	P1	P2	P3	Back grond	Sum	E, Se (eV)	Data	P1	P2	Back grond	Sum		E, W (eV)	Data	P1	P2	P3	P4	Back grond	Sum	E, Se (eV)	Data	P1	P2	Back grond	Sum		E, W (eV)	Data	P1	P2	P3
	46.0154	0.11516	0.11516	0.11516	0.11516	0.11516	0.11516	0.11516	61.0154	0.16325	0.16325	0.16325	0.16325	0.16325		45.05	1.20667	1.20667	1.20667	1.20672	1.20667	1.20672	60.3474	1.26947	1.26947	1.26947	1.26947	1.26947		46.2259	2.08248	2.08248	2.08248	2.08248	2.08249	2.08248	2.08249	59.9207	2.13876	2.13885	2.12886	2.13876	2.13895		44.4467	3.09345	3.09345	3.09345	3.09345
	45.9154	0.09488	0.09488	0.09488	0.09488	0.09488	0.09488	0.09488	60.9154	0.16069	0.16069	0.16069	0.16069	0.16069		45	1.2259	1.2259	1.2259	1.22595	1.2259	1.22595	60.2974	1.26136	1.26136	1.26136	1.26136	1.26136		46.1259	2.07189	2.07189	2.07189	2.07189	2.07191	2.07189	2.07191	59.8707	2.13036	2.13045	2.12047	2.13036	2.13056		44.3967	3.09188	3.09188	3.09188	3.09188
	45.8154	0.09793	0.09793	0.09793	0.09793	0.09793	0.09793	0.09793	60.8154	0.15297	0.15297	0.15297	0.15297	0.15297		44.95	1.16941	1.16941	1.16941	1.16946	1.16941	1.16946	60.2474	1.15228	1.15228	1.15228	1.15228	1.15228		46.0259	2.09971	2.09971	2.09971	2.09971	2.09973	2.09971	2.09973	59.8207	2.0862	2.08629	2.07631	2.0862	2.0864		44.3467	3.09305	3.09305	3.09305	3.09305
	45.7154	0.10996	0.10996	0.10996	0.10996	0.10996	0.10996	0.10996	60.7154	0.14621	0.14621	0.14621	0.14621	0.14621		44.9	1.14567	1.14567	1.14567	1.14573	1.14567	1.14573	60.1974	1.14357	1.14357	1.14357	1.14357	1.14357		45.9259	2.078	2.078	2.078	2.078	2.07801	2.078	2.07801	59.7707	2.08596	2.08606	2.07608	2.08596	2.08617		44.2967	3.09915	3.09915	3.09915	3.09915
	45.6154	0.10389	0.10389	0.10389	0.10389	0.10389	0.10389	0.10389	60.6154	0.13935	0.13935	0.13935	0.13935	0.13935		44.85	1.17512	1.17512	1.17512	1.17517	1.17512	1.17517	60.1474	1.19675	1.19675	1.19675	1.19675	1.19675		45.8259	2.08002	2.08002	2.08002	2.08002	2.08003	2.08002	2.08003	59.7207	2.037	2.0371	2.02712	2.037	2.03722		44.2467	3.10096	3.10096	3.10096	3.10096
	45.5154	0.09669	0.09669	0.09669	0.09669	0.09669	0.09669	0.09669	60.5154	0.15193	0.15193	0.15193	0.15193	0.15193		44.8	1.23311	1.23311	1.23311	1.23317	1.23311	1.23317	60.0974	1.20367	1.20367	1.20367	1.20367	1.20367		45.7259	2.10449	2.10449	2.10449	2.10449	2.1045	2.10449	2.1045	59.6707	2.01348	2.01358	2.0036	2.01348	2.01371		44.1967	3.08369	3.08369	3.08369	3.08369
	45.4154	0.09575	0.09575	0.09575	0.09575	0.09575	0.09575	0.09575	60.4154	0.15544	0.15544	0.15544	0.15544	0.15544		44.75	1.13876	1.13876	1.13876	1.13882	1.13876	1.13882	60.0474	1.25234	1.25234	1.25234	1.25234	1.25234		45.6259	2.10292	2.10292	2.10292	2.10292	2.10293	2.10292	2.10293	59.6207	2.04276	2.04286	2.03289	2.04276	2.04299		44.1467	3.09975	3.09975	3.09975	3.09975
	45.3154	0.09334	0.09334	0.09334	0.09334	0.09334	0.09334	0.09334	60.3154	0.15533	0.15533	0.15533	0.15533	0.15533		44.7	1.18413	1.18413	1.18413	1.18419	1.18413	1.18419	59.9974	1.27338	1.27338	1.27338	1.27338	1.27338		45.5259	2.09238	2.09238	2.09238	2.09238	2.09239	2.09238	2.09239	59.5707	2.04348	2.04359	2.03362	2.04348	2.04372		44.0967	3.10477	3.10477	3.10477	3.10477
	45.2154	0.0954	0.0954	0.0954	0.0954	0.0954	0.0954	0.0954	60.2154	0.16283	0.16283	0.16283	0.16283	0.16283		44.65	1.23161	1.23161	1.23161	1.23167	1.23161	1.23167	59.9474	1.23251	1.23251	1.23251	1.23251	1.23251		45.4259	2.07977	2.07977	2.07977	2.07977	2.07979	2.07977	2.07979	59.5207	2.09028	2.09039	2.08042	2.09028	2.09053		44.0467	3.09554	3.09554	3.09554	3.09554
	45.1154	0.09268	0.09268	0.09268	0.09268	0.09268	0.09268	0.09268	60.1154	0.17631	0.17631	0.17631	0.17631	0.17631		44.6	1.22801	1.22801	1.22801	1.22807	1.22801	1.22807	59.8974	1.17843	1.17843	1.17843	1.17843	1.17843		45.3259	2.10026	2.10026	2.10026	2.10026	2.10027	2.10026	2.10027	59.4707	2.05644	2.05656	2.04658	2.05644	2.0567		43.9967	3.10625	3.10625	3.10625	3.10625
	45.0154	0.1004	0.1004	0.1004	0.1004	0.1004	0.1004	0.1004	60.0154	0.1726	0.1726	0.1726	0.1726	0.1726		44.55	1.1649	1.1649	1.1649	1.16497	1.1649	1.16497	59.8474	1.12344	1.12344	1.12344	1.12344	1.12344		45.2259	2.11705	2.11705	2.11705	2.11705	2.11706	2.11705	2.11706	59.4207	2.08716	2.08728	2.07731	2.08716	2.08743		43.9467	3.10477	3.10477	3.10477	3.10477
	44.9154	0.10312	0.10312	0.10312	0.10312	0.10312	0.10312	0.10312	59.9154	0.17064	0.17064	0.17064	0.17064	0.17064		44.5	1.11082	1.11082	1.11082	1.11088	1.11082	1.11088	59.7974	1.18504	1.18504	1.18504	1.18504	1.18504		45.1259	2.08519	2.08519	2.08519	2.08519	2.0852	2.08519	2.0852	59.3707	2.10252	2.10264	2.09268	2.10252	2.1028		43.8967	3.09935	3.09935	3.09935	3.09935
	44.8154	0.09286	0.09286	0.09286	0.09286	0.09286	0.09286	0.09286	59.8154	0.1637	0.1637	0.1637	0.1637	0.1637		44.45	1.06995	1.06995	1.06995	1.07002	1.06995	1.07002	59.7474	1.17392	1.17392	1.17392	1.17392	1.17392		45.0259	2.08145	2.08145	2.08145	2.08145	2.08146	2.08145	2.08146	59.3207	2.09028	2.09041	2.08045	2.09028	2.09057		43.8467	3.09232	3.09232	3.09232	3.09232
	44.7154	0.08779	0.08779	0.08779	0.08779	0.08779	0.08779	0.08779	59.7154	0.16821	0.16821	0.16821	0.16821	0.16821		44.4	1.12254	1.12254	1.12254	1.1226	1.12254	1.1226	59.6974	1.17212	1.17212	1.17212	1.17212	1.17212		44.9259	2.06402	2.06402	2.06402	2.06402	2.06403	2.06402	2.06403	59.2707	2.0598	2.05993	2.04997	2.0598	2.06011		43.7967	3.09128	3.09128	3.09128	3.09128
	44.6154	0.08458	0.08458	0.08458	0.08458	0.08458	0.08458	0.08458	59.6154	0.15439	0.15439	0.15439	0.15439	0.15439		44.35	1.13455	1.13455	1.13455	1.13462	1.13455	1.13462	59.6474	1.17933	1.17933	1.17933	1.17933	1.17933		44.8259	2.06741	2.06741	2.06741	2.06741	2.06743	2.06741	2.06743	59.2207	2.02284	2.02298	2.01302	2.02284	2.02316		43.7467	3.09032	3.09032	3.09032	3.09032
	44.5154	0.1269	0.1269	0.1269	0.1269	0.1269	0.1269	0.1269	59.5154	0.17114	0.17114	0.17114	0.17114	0.17114		44.3	1.14477	1.14477	1.14477	1.14484	1.14477	1.14484	59.5974	1.20637	1.20637	1.20637	1.20637	1.20637		44.7259	2.06165	2.06165	2.06165	2.06165	2.06167	2.06165	2.06167	59.1707	2.07348	2.07362	2.06367	2.07348	2.07381		43.6967	3.11179	3.11179	3.11179	3.11179
	44.4154	0.10001	0.10001	0.10001	0.10001	0.10001	0.10001	0.10001	59.4154	0.19279	0.19279	0.19279	0.19279	0.19279		44.25	1.17692	1.17692	1.17692	1.17699	1.17692	1.17699	59.5474	1.18894	1.18894	1.18894	1.18894	1.18894		44.6259	2.06475	2.06475	2.06475	2.06475	2.06477	2.06475	2.06477	59.1207	2.0598	2.05995	2.04999	2.0598	2.06014		43.6467	3.09895	3.09895	3.09895	3.09895
	44.3154	0.09946	0.09946	0.09946	0.09946	0.09946	0.09946	0.09946	59.3154	0.16321	0.16321	0.16321	0.16321	0.16321		44.2	1.22861	1.22861	1.22861	1.22868	1.22861	1.22868	59.4974	1.16881	1.16881	1.16881	1.16881	1.16881		44.5259	2.08814	2.08814	2.08814	2.08814	2.08816	2.08814	2.08816	59.0707	2.09388	2.09403	2.08408	2.09388	2.09423		43.5967	3.09738	3.09738	3.09738	3.09738
	44.2154	0.08897	0.08897	0.08897	0.08897	0.08897	0.08897	0.08897	59.2154	0.17872	0.17872	0.17872	0.17872	0.17872		44.15	1.16911	1.16911	1.16911	1.16919	1.16911	1.16919	59.4474	1.21118	1.21118	1.21118	1.21118	1.21118		44.4259	2.0712	2.0712	2.0712	2.0712	2.07122	2.0712	2.07122	59.0207	2.12652	2.12668	2.11673	2.12652	2.12689		43.5467	3.09437	3.09437	3.09437	3.09437
	44.1154	0.08448	0.08448	0.08448	0.08448	0.08448	0.08448	0.08448	59.1154	0.17965	0.17965	0.17965	0.17965	0.17965		44.1	1.17782	1.17782	1.17782	1.1779	1.17782	1.1779	59.3974	1.20276	1.20276	1.20276	1.20276	1.20276		44.3259	2.06845	2.06845	2.06845	2.06845	2.06847	2.06845	2.06847	58.9707	2.06028	2.06044	2.0505	2.06028	2.06067		43.4967	3.10328	3.10328	3.10328	3.10328
	44.0154	0.09144	0.09144	0.09144	0.09144	0.09144	0.09144	0.09144	59.0154	0.16906	0.16906	0.16906	0.16906	0.16906		44.05	1.1595	1.1595	1.1595	1.15958	1.1595	1.15958	59.3474	1.23822	1.23822	1.23822	1.23822	1.23822		44.2259	2.09253	2.09253	2.09253	2.09253	2.09255	2.09253	2.09255	58.9207	2.0454	2.04557	2.03563	2.0454	2.04581		43.4467	3.11063	3.11063	3.11063	3.11063
	43.9154	0.09884	0.09884	0.09884	0.09884	0.09884	0.09884	0.09884	58.9154	0.17656	0.17656	0.17656	0.17656	0.17656		44	1.17843	1.17843	1.17843	1.17851	1.17843	1.17851	59.2974	1.23401	1.23401	1.23401	1.23401	1.23401		44.1259	2.04811	2.04811	2.04811	2.04811	2.04813	2.04811	2.04813	58.8707	2.04756	2.04774	2.03781	2.04756	2.04798		43.3967	3.10549	3.10549	3.10549	3.10549
	43.8154	0.09443	0.09443	0.09443	0.09443	0.09443	0.09443	0.09443	58.8154	0.18628	0.18628	0.18628	0.18628	0.18628		43.95	1.17362	1.17362	1.17362	1.1737	1.17362	1.1737	59.2474	1.21779	1.21779	1.21779	1.21779	1.21779		44.0259	2.02645	2.02645	2.02645	2.02645	2.02647	2.02645	2.02647	58.8207	2.0838	2.08399	2.07406	2.0838	2.08424		43.3467	3.08992	3.08992	3.08992	3.08992
	43.7154	0.08889	0.08889	0.08889	0.08889	0.08889	0.08889	0.08889	58.7154	0.18367	0.18367	0.18367	0.18367	0.18367		43.9	1.15799	1.15799	1.15799	1.15808	1.15799	1.15808	59.1974	1.29291	1.29291	1.29291	1.29291	1.29291		43.9259	2.06628	2.06628	2.06628	2.06628	2.0663	2.06628	2.0663	58.7707	2.10468	2.07203	2.06211	2.07184	2.0723		43.2967	3.0853	3.0853	3.0853	3.0853
	43.6154	0.11501	0.11501	0.11501	0.11501	0.11501	0.11501	0.11501	58.6154	0.17854	0.17854	0.17854	0.17854	0.17854		43.85	1.2226	1.2226	1.2226	1.22269	1.2226	1.22269	59.1474	1.23071	1.23071	1.23071	1.23071	1.23071		43.8259	2.08425	2.08425	2.08425	2.08425	2.08428	2.08425	2.08428	58.7207	2.0646	2.07204	2.06212	2.07184	2.07232		43.2467	3.08365	3.08365	3.08365	3.08365
	43.5154	0.11441	0.11441	0.11441	0.11441	0.11441	0.11441	0.11441	58.5154	0.1704	0.1704	0.1704	0.1704	0.1704		43.8	1.21328	1.21328	1.21328	1.21337	1.21328	1.21337	59.0974	1.26406	1.26406	1.26406	1.26406	1.26406		43.7259	2.07539	2.07539	2.07539	2.07539	2.07542	2.07539	2.07542	58.6707	2.04876	2.07205	2.06214	2.07184	2.07235		43.1967	3.09979	3.09979	3.09979	3.09979
	43.4154	0.09583	0.09583	0.09583	0.09583	0.09583	0.09583	0.09583	58.4154	0.17137	0.17137	0.17137	0.17137	0.17137		43.75	1.13576	1.13576	1.13576	1.13585	1.13576	1.13585	59.0474	1.2851	1.2851	1.2851	1.2851	1.2851		43.6259	2.07672	2.07672	2.07672	2.07672	2.07675	2.07672	2.07675	58.6207	2.10804	2.07206	2.06216	2.07184	2.07238		43.1467	3.09477	3.09477	3.09477	3.09477
	43.3154	0.09583	0.09583	0.09583	0.09583	0.09583	0.09583	0.09583	58.3154	0.17132	0.17132	0.17132	0.17132	0.17132		43.7	1.0991	1.0991	1.0991	1.0992	1.0991	1.0992	58.9974	1.22049	1.22049	1.22049	1.22049	1.22049		43.5259	2.08598	2.08598	2.08598	2.08598	2.086	2.08598	2.086	58.5707	2.13396	2.07207	2.06218	2.07185	2.07241		43.0967	3.09004	3.09004	3.09004	3.09004
	43.2154	0.09089	0.09089	0.09089	0.09089	0.09089	0.09089	0.09089	58.2154	0.17171	0.17171	0.17171	0.17171	0.17171		43.65	1.13696	1.13696	1.13696	1.13706	1.13696	1.13706	58.9474	1.12855	1.12855	1.12855	1.12855	1.12855		43.4259	2.09459	2.09459	2.09459	2.09459	2.09462	2.09459	2.09462	58.5207	2.12676	2.07209	2.06221	2.07185	2.07244		43.0467	3.09558	3.09558	3.09558	3.09558
	43.1154	0.0906	0.0906	0.0906	0.0906	0.0906	0.0906	0.0906	58.1154	0.18105	0.18105	0.18105	0.18105	0.18105		43.6	1.18894	1.18894	1.18894	1.18904	1.18894	1.18904	58.8974	1.19345	1.19345	1.19345	1.19345	1.19345		43.3259	2.09282	2.09282	2.09282	2.09282	2.09285	2.09282	2.09285	58.4707	2.12124	2.0721	2.06223	2.07186	2.07248		42.9967	3.08434	3.08434	3.08434	3.08434
	43.0154	0.09385	0.09385	0.09385	0.09385	0.09385	0.09385	0.09385	58.0154	0.17668	0.17668	0.17668	0.17668	0.17668		43.55	1.18143	1.18143	1.18143	1.18154	1.18143	1.18154	58.8474	1.18443	1.18443	1.18443	1.18443	1.18443		43.2259	2.08095	2.08095	2.08095	2.08095	2.08099	2.08095	2.08099	58.4207	2.08596	2.07212	2.06225	2.07186	2.07251		42.9467	3.09819	3.09819	3.09819	3.09819
	42.9154	0.09956	0.09956	0.09956	0.09956	0.09956	0.09956	0.09956	57.9154	0.16042	0.16042	0.16042	0.16042	0.16042		43.5	1.14447	1.14447	1.14447	1.14458	1.14447	1.14458	58.7974	1.21899	1.21899	1.21899	1.21899	1.21899		43.1259	2.06347	2.06347	2.06347	2.06347	2.06351	2.06347	2.06351	58.3707	2.03004	2.07213	2.06228	2.07186	2.07255		42.8967	3.09144	3.09144	3.09144	3.09144
	42.8154	0.10286	0.10286	0.10286	0.10286	0.10286	0.10286	0.10286	57.8154	0.17233	0.17233	0.17233	0.17233	0.17233		43.45	1.12885	1.12885	1.12885	1.12896	1.12885	1.12896	58.7474	1.19675	1.19675	1.19675	1.19675	1.19675		43.0259	2.05835	2.05835	2.05835	2.05835	2.05839	2.05835	2.05839	58.3207	2.0718	2.07214	2.06231	2.07186	2.07258		42.8467	3.09927	3.09927	3.09927	3.09927
	42.7154	0.092	0.092	0.092	0.092	0.092	0.092	0.092	57.7154	0.15348	0.16742	0.16742	0.16742	0.16742		43.4	1.08558	1.08558	1.08558	1.08569	1.08558	1.08569	58.6974	1.19465	1.19465	1.19465	1.19465	1.19465		42.9259	2.10424	2.10424	2.10424	2.10424	2.10428	2.10424	2.10428	58.2707	2.0946	2.07215	2.06234	2.07186	2.07263		42.7967	3.09457	3.09457	3.09457	3.09457
	42.6154	0.09377	0.09377	0.09377	0.09377	0.09377	0.09377	0.09377	57.6154	0.16195	0.16739	0.1674	0.16739	0.1674		43.35	1.1607	1.1607	1.1607	1.16082	1.1607	1.16082	58.6474	1.12314	1.12314	1.12314	1.12314	1.12314		42.8259	2.06874	2.06874	2.06874	2.06874	2.06878	2.06874	2.06878	58.2207	2.1402	2.07217	2.06238	2.07187	2.07268		42.7467	3.08747	3.08747	3.08747	3.08747
	42.5154	0.09968	0.09968	0.09968	0.09968	0.09968	0.09968	0.09968	57.5154	0.17868	0.16734	0.16735	0.16734	0.16735		43.3	1.14717	1.14717	1.14717	1.1473	1.14717	1.1473	58.5974	1.18684	1.18684	1.18684	1.18684	1.18684		42.7259	2.06096	2.06096	2.06096	2.06096	2.061	2.06096	2.061	58.1707	2.09628	2.07219	2.06241	2.07187	2.07273		42.6967	3.08803	3.08803	3.08803	3.08803
	42.4154	0.09923	0.09923	0.09923	0.09923	0.09923	0.09923	0.09923	57.4154	0.16887	0.16733	0.16735	0.16733	0.16735		43.25	1.15018	1.15018	1.15018	1.15031	1.15018	1.15031	58.5474	1.27368	1.27368	1.27368	1.27368	1.27368		42.6259	2.0912	2.0912	2.0912	2.0912	2.09124	2.0912	2.09124	58.1207	2.12028	2.07221	2.06245	2.07188	2.07278		42.6467	3.09803	3.09803	3.09803	3.09803
	42.3154	0.08124	0.08124	0.08124	0.08124	0.08124	0.08124	0.08124	57.3154	0.16374	0.16732	0.16737	0.16732	0.16737		43.2	1.19345	1.19345	1.19345	1.19358	1.19345	1.19358	58.4974	1.2226	1.2226	1.2226	1.2226	1.2226		42.5259	2.06633	2.06633	2.06633	2.06633	2.06637	2.06633	2.06637	58.0707	2.10348	2.07223	2.06249	2.07188	2.07284		42.5967	3.09803	3.09803	3.09803	3.09803
	42.2154	0.09371	0.09371	0.09371	0.09371	0.09371	0.09371	0.09371	57.2154	0.17225	0.16729	0.16742	0.16729	0.16742		43.15	1.13426	1.13426	1.13426	1.13439	1.13426	1.13439	58.4474	1.20337	1.20337	1.20337	1.20337	1.20337		42.4259	2.05796	2.05796	2.05796	2.05796	2.058	2.05796	2.058	58.0207	2.10564	2.07225	2.06254	2.07188	2.07291		42.5467	3.09297	3.09297	3.09297	3.09297
	42.1154	0.0954	0.0954	0.0954	0.0954	0.0954	0.0954	0.0954	57.1154	0.17295	0.16727	0.16755	0.16727	0.16755		43.1	1.17752	1.17752	1.17752	1.17766	1.17752	1.17766	58.3974	1.16881	1.16881	1.16881	1.16881	1.16881		42.3259	2.07283	2.07283	2.07283	2.07283	2.07288	2.07283	2.07288	57.9707	2.109	2.07227	2.06259	2.07188	2.07297		42.4967	3.09762	3.09762	3.09762	3.09762
	42.0154	0.10539	0.10539	0.10539	0.10539	0.10539	0.10539	0.10539	57.0154	0.16947	0.16726	0.16788	0.16726	0.16788		43.05	1.19315	1.19315	1.19315	1.19329	1.19315	1.19329	58.3474	1.21388	1.21388	1.21388	1.21388	1.21388		42.2259	2.06466	2.06466	2.06466	2.06466	2.0647	2.06466	2.0647	57.9207	2.1098	2.07229	2.06265	2.07189	2.07305		42.4467	3.09188	3.09188	3.09188	3.09188
	41.9154	0.0901	0.0901	0.0901	0.0901	0.0901	0.0901	0.0901	56.9154	0.1806	0.16719	0.1685	0.16719	0.1685		43	1.17151	1.17151	1.17151	1.17166	1.17151	1.17166	58.2974	1.21208	1.21208	1.21208	1.21208	1.21208		42.1259	2.06712	2.06712	2.06712	2.06712	2.06717	2.06712	2.06717	57.8707	2.10452	2.07232	2.06272	2.0719	2.07314		42.3967	3.08361	3.08361	3.08361	3.08361
	41.8154	0.10582	0.10582	0.10582	0.10582	0.10582	0.10582	0.10582	56.8154	0.18204	0.16713	0.16976	0.16712	0.16977		42.95	1.17091	1.17091	1.17091	1.17107	1.17091	1.17107	58.2474	1.22019	1.22019	1.22019	1.22019	1.22019		42.0259	2.0715	2.0715	2.0715	2.0715	2.07155	2.0715	2.07155	57.8207	2.1002	2.07235	2.06279	2.0719	2.07323		42.3467	3.07892	3.07892	3.07892	3.07892
	41.7154	0.10931	0.10931	0.10931	0.10932	0.10931	0.10931	0.10932	56.7154	0.19764	0.16699	0.17208	0.16698	0.17209		42.9	1.21448	1.21448	1.21448	1.21464	1.21448	1.21464	58.1974	1.26707	1.26707	1.26707	1.26707	1.26707		41.9259	2.0944	2.0944	2.0944	2.0944	2.09445	2.0944	2.09445	57.7707	2.08172	2.07238	2.06286	2.07191	2.07333		42.2967	3.09803	3.09803	3.09803	3.09803
	41.6154	0.1018	0.10092	0.10092	0.10092	0.10092	0.10092	0.10092	56.6154	0.19875	0.16685	0.17628	0.16683	0.1763		42.85	1.20998	1.20998	1.20998	1.21014	1.20998	1.21014	58.1474	1.23281	1.23281	1.23281	1.23281	1.23281		41.8259	2.0749	2.0749	2.0749	2.0749	2.07496	2.0749	2.07496	57.7207	2.05628	2.07241	2.06295	2.07191	2.07345		42.2467	3.10051	3.10051	3.10051	3.10051
	41.5154	0.09165	0.10088	0.10088	0.10088	0.10088	0.10088	0.10088	56.5154	0.19788	0.16672	0.18343	0.16668	0.18347		42.8	1.17061	1.17061	1.17061	1.17078	1.17061	1.17078	58.0974	1.2274	1.2274	1.2274	1.2274	1.2274		41.7259	2.07362	2.07362	2.07362	2.07362	2.07368	2.07362	2.07368	57.6707	2.0246	2.07244	2.06305	2.07192	2.07357		42.1967	3.11151	3.11151	3.11151	3.11151
	41.4154	0.08217	0.1008	0.1008	0.1008	0.1008	0.1008	0.1008	56.4154	0.19652	0.16664	0.19485	0.16654	0.19495		42.75	1.23401	1.23401	1.23401	1.23419	1.23401	1.23419	58.0474	1.20246	1.25159	1.25159	1.25159	1.25159		41.6259	2.07145	2.07145	2.07145	2.07145	2.07152	2.07145	2.07152	57.6207	2.127	2.07248	2.06315	2.07192	2.07371		42.1467	3.10039	3.10039	3.10039	3.10039
	41.3154	0.11899	0.10072	0.10072	0.10073	0.10072	0.10072	0.10073	56.3154	0.20862	0.16658	0.2121	0.16634	0.21234		42.7	1.24123	1.24123	1.24123	1.24141	1.24123	1.24141	57.9974	1.24153	1.2516	1.2516	1.2516	1.2516		41.5259	2.08539	2.08539	2.08539	2.08539	2.08546	2.08539	2.08546	57.5707	2.10324	2.07251	2.06327	2.07193	2.07386		42.0967	3.09128	3.09128	3.09128	3.09128
	41.2154	0.1099	0.10068	0.10068	0.10069	0.10068	0.10068	0.10069	56.2154	0.24799	0.1665	0.23628	0.16596	0.23682		42.65	1.18594	1.18594	1.18594	1.18613	1.18594	1.18613	57.9474	1.24784	1.2516	1.2516	1.2516	1.2516		41.4259	2.07805	2.08361	2.08361	2.08362	2.08368	2.08361	2.08369	57.5207	2.05548	2.07255	2.0634	2.07193	2.07402		42.0467	3.08426	3.08426	3.08426	3.08426
	41.1154	0.10904	0.10064	0.10064	0.10067	0.10064	0.10064	0.10067	56.1154	0.25281	0.16673	0.26817	0.16555	0.26935		42.6	1.17302	1.17302	1.17302	1.17321	1.17302	1.17321	57.8974	1.24159	1.25171	1.25171	1.25171	1.25171		41.3259	2.11345	2.08352	2.08352	2.08353	2.0836	2.08352	2.08361	57.4707	2.07516	2.07259	2.06355	2.07193	2.07421		41.9967	3.09353	3.09353	3.09353	3.09353
	41.0154	0.10424	0.10062	0.10062	0.10067	0.10062	0.10062	0.10067	56.0154	0.29892	0.16737	0.30654	0.16492	0.309		42.55	1.15168	1.15168	1.15168	1.15188	1.15168	1.15188	57.8474	1.23875	1.25179	1.25179	1.25179	1.25179		41.2259	2.08844	2.0835	2.0835	2.08353	2.08359	2.0835	2.08361	57.4207	2.08236	2.07263	2.06372	2.07193	2.07442		41.9467	3.0963	3.0963	3.0963	3.0963
	40.9154	0.1016	0.10062	0.10062	0.10069	0.10062	0.10062	0.10069	55.9154	0.35548	0.1689	0.348	0.16401	0.35289		42.5	1.14838	1.14838	1.14838	1.14859	1.14838	1.14859	57.7974	1.26905	1.25188	1.25188	1.25188	1.25188		41.1259	2.075	2.08348	2.08348	2.08351	2.08357	2.08348	2.0836	57.3707	2.06148	2.07268	2.06392	2.07193	2.07466		41.8967	3.08117	3.08117	3.08117	3.08117
	40.8154	0.10117	0.10062	0.10062	0.10072	0.10062	0.10062	0.10072	55.8154	0.38859	0.17229	0.38681	0.16295	0.39614		42.45	1.20367	1.20367	1.20367	1.20388	1.20367	1.20388	57.7474	1.28179	1.25191	1.25191	1.25191	1.25191		41.0259	2.081	2.08347	2.08347	2.08353	2.08356	2.08347	2.08362	57.3207	2.05524	2.07273	2.06414	2.07193	2.07494		41.8467	3.09562	3.09562	3.09562	3.09562
	40.7154	0.1035	0.1006	0.1006	0.10076	0.1006	0.1006	0.10076	55.7154	0.43856	0.1787	0.41563	0.16165	0.43267		42.4	1.1649	1.1649	1.1649	1.16513	1.1649	1.16513	57.6974	1.226	1.25195	1.25195	1.25195	1.25195		46.2259	2.08248	2.08248	2.08248	2.08248	2.08249	2.08248	2.08249	57.2707	2.06172	2.07278	2.06441	2.07193	2.07526		41.7967	3.10589	3.10589	3.10589	3.10589
	40.6154	0.08792	0.10055	0.10055	0.10078	0.10055	0.10055	0.10078	55.6154	0.47773	0.18988	0.42788	0.16016	0.4576		42.35	1.17061	1.17061	1.17061	1.17085	1.17061	1.17085	57.6474	1.26076	1.25196	1.25196	1.25196	1.25196		46.1259	2.07189	2.07189	2.07189	2.07189	2.07191	2.07189	2.07191	57.2207	2.0262	2.07285	2.06473	2.07194	2.07564		41.7467	3.091	3.091	3.091	3.091
	40.5154	0.09163	0.10051	0.10051	0.10085	0.10051	0.10051	0.10085	55.5154	0.48867	0.20822	0.42024	0.1586	0.46985		42.3	1.17722	1.17722	1.17722	1.17747	1.17722	1.17747	57.5974	1.22861	1.25199	1.25199	1.25199	1.25199		46.0259	2.09971	2.09971	2.09971	2.09971	2.09973	2.09971	2.09973	57.1707	2.00892	2.07292	2.06511	2.07194	2.07609		41.6967	3.1014	3.1014	3.1014	3.1014
	40.4154	0.10263	0.1005	0.1005	0.10099	0.1005	0.1005	0.10099	55.4154	0.49503	0.23585	0.39445	0.15701	0.47329		42.25	1.15288	1.15288	1.15288	1.15314	1.15288	1.15314	57.5474	1.23762	1.25201	1.25201	1.25201	1.25201		45.9259	2.078	2.078	2.078	2.078	2.07801	2.078	2.07801	57.1207	2.09148	2.07299	2.06556	2.07194	2.07661		41.6467	3.09919	3.09919	3.09919	3.09919
	40.3154	0.09907	0.10049	0.10049	0.1012	0.10049	0.10049	0.1012	55.3154	0.47933	0.27473	0.35598	0.15549	0.47523		42.2	1.17662	1.17662	1.17662	1.17689	1.17662	1.17689	57.4974	1.24153	1.25202	1.25203	1.25202	1.25203		45.8259	2.08002	2.08002	2.08002	2.08002	2.08003	2.08002	2.08003	57.0707	2.07804	2.07307	2.06611	2.07194	2.07724		41.5967	3.09365	3.09365	3.09365	3.09365
	40.2154	0.09245	0.10046	0.10046	0.10145	0.10046	0.10046	0.10145	55.2154	0.46996	0.325	0.31231	0.154	0.48331		42.15	1.20126	1.20126	1.20126	1.20154	1.20126	1.20154	57.4474	1.2247	1.25205	1.25207	1.25205	1.25207		45.7259	2.10449	2.10449	2.10449	2.10449	2.10451	2.10449	2.10451	57.0207	2.0562	2.07315	2.06679	2.07194	2.078		41.5467	3.09405	3.09405	3.09405	3.09405
	40.1154	0.09422	0.10043	0.10043	0.10182	0.10043	0.10043	0.10182	55.1154	0.48754	0.38394	0.26984	0.15243	0.50136		42.1	1.1637	1.1637	1.1637	1.16399	1.1637	1.16399	57.3974	1.22001	1.25215	1.25217	1.25215	1.25217		45.6259	2.10292	2.10292	2.10292	2.10292	2.10293	2.10292	2.10293	56.9707	2.09652	2.07325	2.06762	2.07195	2.07893		41.4967	3.09281	3.09281	3.09281	3.09281
	40.0154	0.09583	0.10041	0.10041	0.10233	0.10041	0.10041	0.10233	55.0154	0.52188	0.44533	0.23293	0.15068	0.52758		42.05	1.18353	1.18353	1.18353	1.18383	1.18353	1.18383	57.3474	1.2619	1.25226	1.25229	1.25226	1.25229		45.5259	2.09238	2.09238	2.09238	2.09238	2.09239	2.09238	2.09239	56.9207	2.12724	2.07336	2.06866	2.07195	2.08007		41.4467	3.09762	3.09762	3.09762	3.09763
	39.9154	0.09781	0.1004	0.1004	0.10303	0.1004	0.1004	0.10303	54.9154	0.55285	0.49951	0.20336	0.14878	0.55409		42	1.14507	1.14507	1.14507	1.14538	1.14507	1.14538	57.2974	1.26864	1.25234	1.25239	1.25234	1.25239		45.4259	2.07977	2.07977	2.07977	2.07977	2.07979	2.07977	2.07979	56.8707	2.06964	2.07348	2.06995	2.07195	2.08148		41.3967	3.09172	3.09552	3.09552	3.09552
	39.8154	0.10055	0.1004	0.1004	0.10395	0.1004	0.1004	0.10395	54.8154	0.5613	0.53557	0.18129	0.14683	0.57003		41.95	1.14357	1.14357	1.14357	1.1439	1.14357	1.1439	57.2474	1.2459	1.25237	1.25244	1.25237	1.25244		45.3259	2.10026	2.10026	2.10026	2.10026	2.10027	2.10026	2.10027	56.8207	2.05764	2.07361	2.07158	2.07195	2.08325		41.3467	3.09722	3.09551	3.09551	3.09552
	39.7154	0.10197	0.10039	0.10039	0.10512	0.10039	0.10039	0.10512	54.7154	0.56326	0.5447	0.16561	0.14486	0.56545		41.9	1.13335	1.13335	1.13335	1.13369	1.13335	1.13369	57.1974	1.25474	1.25245	1.25256	1.25245	1.25256		45.2259	2.11705	2.11705	2.11705	2.11705	2.11706	2.11705	2.11706	56.7707	2.06628	2.07376	2.07363	2.07195	2.08545		41.2967	3.09064	3.09551	3.09551	3.09552
	39.6154	0.10522	0.10037	0.10037	0.10661	0.10037	0.10037	0.10661	54.6154	0.53492	0.52465	0.15492	0.14302	0.53656		41.85	1.14507	1.14507	1.14507	1.14543	1.14507	1.14543	57.1474	1.25375	1.25253	1.25269	1.25253	1.25269		45.1259	2.08519	2.08519	2.08519	2.08519	2.08521	2.08519	2.08521	56.7207	2.08212	2.07393	2.07623	2.07195	2.08821		41.2467	3.10112	3.0955	3.0955	3.09551
	39.5154	0.1091	0.10033	0.10033	0.10846	0.10033	0.10033	0.10846	54.5154	0.50159	0.47945	0.14788	0.14132	0.48601		41.8	1.15379	1.17357	1.17357	1.17394	1.17357	1.17394	57.0974	1.24085	1.25261	1.25285	1.25261	1.25285		45.0259	2.08145	2.08145	2.08145	2.08145	2.08146	2.08145	2.08146	56.6707	2.1138	2.07413	2.07949	2.07196	2.09166		41.1967	3.102	3.09549	3.09549	3.09551
	39.4154	0.11668	0.10026	0.10026	0.11071	0.10026	0.10026	0.11071	54.4154	0.41109	0.41935	0.14349	0.14004	0.42279		41.75	1.22199	1.17345	1.17345	1.17384	1.17345	1.17384	57.0474	1.25125	1.25276	1.25313	1.25276	1.25313		44.9259	2.06402	2.06402	2.06402	2.06402	2.06403	2.06402	2.06403	56.6207	2.11796	2.07435	2.08359	2.07197	2.09598		41.1467	3.09726	3.09548	3.09548	3.09551
	39.3154	0.11516	0.1002	0.1002	0.11345	0.1002	0.1002	0.11345	54.3154	0.33972	0.35512	0.14084	0.1391	0.35685		41.7	1.22049	1.17333	1.17333	1.17375	1.17333	1.17375	56.9974	1.24724	1.25277	1.25331	1.25277	1.25331		44.8259	2.06741	2.06741	2.06741	2.06741	2.06743	2.06741	2.06743	56.5707	2.10212	2.0746	2.08869	2.07197	2.10132		41.0967	3.08293	3.09546	3.09546	3.09549
	39.2154	0.10415	0.10018	0.10018	0.11678	0.10018	0.10018	0.11678	54.2154	0.27956	0.29569	0.13927	0.13844	0.29653		41.65	1.17572	1.17333	1.17333	1.17376	1.17333	1.17376	56.9474	1.23011	1.2528	1.25359	1.2528	1.25359		44.7259	2.06165	2.06165	2.06165	2.06165	2.06167	2.06165	2.06167	56.5207	2.10452	2.07489	2.09499	2.07197	2.10791		41.0467	3.09855	3.09546	3.09546	3.09549
	39.1154	0.11985	0.10009	0.10009	0.12061	0.10009	0.10009	0.12061	54.1154	0.2633	0.24601	0.13823	0.13785	0.2464		41.6	1.20337	1.17326	1.17326	1.17371	1.17326	1.17371	56.8974	1.27608	1.25283	1.25397	1.25283	1.25397		44.6259	2.06475	2.06475	2.06475	2.06475	2.06478	2.06475	2.06478	56.4707	2.11764	2.07522	2.10271	2.07198	2.11595		40.9967	3.10188	3.09545	3.09545	3.09549
	39.0154	0.13218	0.09995	0.09995	0.12493	0.09995	0.09995	0.12493	54.0154	0.21259	0.20814	0.13766	0.13749	0.20831		41.55	1.16761	1.17324	1.17324	1.17372	1.17324	1.17372	56.8474	1.21629	1.25287	1.2545	1.25287	1.25451		44.5259	2.08814	2.08814	2.08814	2.08814	2.08816	2.08814	2.08816	56.4207	2.13084	2.07562	2.11202	2.07198	2.12566		40.9467	3.10818	3.09543	3.09543	3.09548
	38.9154	0.13452	0.0998	0.0998	0.12979	0.0998	0.0998	0.12979	53.9154	0.19428	0.18114	0.1373	0.13722	0.18121		41.5	1.21148	1.17315	1.17315	1.17365	1.17315	1.17365	56.7974	1.23642	1.25289	1.2552	1.25289	1.2552		44.4259	2.0712	2.0712	2.0712	2.0712	2.07123	2.0712	2.07123	56.3707	2.14244	2.07608	2.12313	2.07199	2.13722		40.8967	3.08237	3.0954	3.0954	3.09547
	38.8154	0.13098	0.09967	0.09967	0.13512	0.09967	0.09967	0.13512	53.8154	0.16654	0.16309	0.13712	0.13709	0.16312		41.45	1.2247	1.17302	1.17302	1.17355	1.17302	1.17355	56.7474	1.2253	1.25293	1.25615	1.25292	1.25615		44.3259	2.06845	2.06845	2.06845	2.06845	2.06847	2.06845	2.06847	56.3207	2.15012	2.07664	2.13615	2.072	2.15078		40.8467	3.10003	3.0954	3.0954	3.09548
	38.7154	0.14011	0.09949	0.09949	0.14075	0.09949	0.09949	0.14075	53.7154	0.16104	0.15173	0.13698	0.13697	0.15174		41.4	1.11923	1.17289	1.17289	1.17345	1.17289	1.17345	56.6974	1.29607	1.25299	1.25744	1.25298	1.25745		44.2259	2.09253	2.09253	2.09253	2.09253	2.09255	2.09253	2.09255	56.2707	2.181	2.0773	2.15117	2.07201	2.16646		40.7967	3.10814	3.09538	3.09538	3.09547
	38.6154	0.1536	0.09925	0.09925	0.14648	0.09925	0.09925	0.14648	53.6154	0.16028	0.14485	0.13687	0.13686	0.14486		41.35	1.05673	1.17261	1.17261	1.1732	1.17261	1.1732	56.6474	1.28852	1.25301	1.25912	1.253	1.25913		44.1259	2.04811	2.04811	2.04811	2.04811	2.04814	2.04811	2.04814	56.2207	2.18796	2.0781	2.16819	2.07202	2.18427		40.7467	3.10344	3.09536	3.09536	3.09548
	38.5154	0.15451	0.09901	0.09901	0.15215	0.09901	0.09901	0.15215	53.5154	0.15035	0.14094	0.1368	0.1368	0.14094		41.3	1.12945	1.1725	1.1725	1.17313	1.1725	1.17313	56.5974	1.25739	1.25313	1.26141	1.25311	1.26143		44.0259	2.02645	2.02645	2.02645	2.02645	2.02647	2.02645	2.02647	56.1707	2.2626	2.07908	2.18707	2.07204	2.20411		40.6967	3.08189	3.09534	3.09534	3.09549
	38.4154	0.17518	0.09868	0.09868	0.15741	0.09868	0.09868	0.15741	53.4154	0.13663	0.13886	0.1368	0.1368	0.13886		41.25	1.21388	1.1724	1.1724	1.17307	1.1724	1.17307	56.5474	1.27181	1.25324	1.26434	1.25321	1.26436		43.9259	2.06628	2.06628	2.06628	2.06628	2.06631	2.06628	2.06631	56.1207	2.2746	2.0803	2.20754	2.07206	2.22578		40.6467	3.08735	3.09533	3.09533	3.0955
	38.3154	0.16358	0.09839	0.09839	0.16211	0.09839	0.09839	0.16211	53.3154	0.14755	0.13772	0.13675	0.13675	0.13772		41.2	1.13426	1.17231	1.17231	1.17302	1.17231	1.17302	56.4974	1.20907	1.25331	1.26801	1.25327	1.26805		43.8259	2.08425	2.08425	2.08425	2.08425	2.08428	2.08425	2.08428	56.0707	2.28428	2.08181	2.22923	2.07208	2.24896		40.5967	3.09554	3.09533	3.09533	3.09554
	38.2154	0.16827	0.09809	0.09809	0.16592	0.09809	0.09809	0.16592	53.2154	0.14361	0.13716	0.13672	0.13672	0.13716		41.15	1.15649	1.17227	1.17227	1.17303	1.17227	1.17303	56.4474	1.24123	1.25334	1.2726	1.25328	1.27266		43.7259	2.07539	2.07539	2.07539	2.07539	2.07542	2.07539	2.07542	56.0207	2.31628	2.08369	2.2516	2.07211	2.27318		40.5467	3.08952	3.09532	3.09532	3.09557
	38.1154	0.17689	0.09774	0.09774	0.16851	0.09774	0.09774	0.16851	53.1154	0.13273	0.13689	0.1367	0.1367	0.13689		41.1	1.19976	1.1722	1.1722	1.17301	1.1722	1.17301	56.3974	1.26376	1.25339	1.27833	1.25329	1.27843		43.6259	2.07672	2.07672	2.07672	2.07672	2.07675	2.07672	2.07675	55.9707	2.31604	2.08604	2.27396	2.07213	2.29787		40.4967	3.09489	3.09532	3.09532	3.09562
	38.0154	0.16403	0.09745	0.09745	0.16985	0.09745	0.09745	0.16985	53.0154	0.15138	0.13671	0.13663	0.13663	0.13671		41.05	1.18383	1.17217	1.17217	1.17304	1.17217	1.17304	56.3474	1.29501	1.25349	1.28547	1.25334	1.28561		43.5259	2.08598	2.08598	2.08598	2.08598	2.08601	2.08598	2.08601	55.9207	2.32012	2.08901	2.29556	2.07216	2.32241		40.4467	3.09381	3.09531	3.09531	3.09568
	37.9154	0.16642	0.09715	0.09715	0.16974	0.09715	0.09715	0.16974	52.9154	0.13358	0.13665	0.13661	0.13661	0.13665		41	1.15799	1.17214	1.17214	1.17306	1.17214	1.17306	56.2974	1.29772	1.25362	1.29411	1.2534	1.29434		43.4259	2.09459	2.09459	2.09459	2.09459	2.09463	2.09459	2.09463	55.8707	2.31884	2.09275	2.31558	2.07219	2.34614		40.3967	3.0896	3.09531	3.09531	3.09574
	37.8154	0.17744	0.0968	0.0968	0.16812	0.0968	0.0968	0.16812	52.8154	0.15134	0.13656	0.13654	0.13654	0.13656		40.95	1.13095	1.17204	1.17204	1.17303	1.17204	1.17303	56.2474	1.28059	1.25377	1.30441	1.25343	1.30475		43.3259	2.09282	2.09282	2.09282	2.09282	2.09285	2.09282	2.09285	55.8207	2.33124	2.09745	2.33317	2.07222	2.36841		40.3467	3.09798	3.0953	3.0953	3.09582
	37.7154	0.18461	0.09641	0.09641	0.16508	0.09641	0.09641	0.16508	52.7154	0.15222	0.13647	0.13647	0.13647	0.13647		40.9	1.15589	1.172	1.172	1.17306	1.172	1.17306	56.1974	1.24002	1.25395	1.3165	1.25345	1.31701		43.2259	2.08095	2.08095	2.08095	2.08095	2.08099	2.08095	2.08099	55.7707	2.35788	2.10334	2.34754	2.07224	2.38864		40.2967	3.08935	3.09529	3.09529	3.0959
	37.6154	0.15338	0.09616	0.09616	0.161	0.09616	0.09616	0.161	52.6154	0.15224	0.1364	0.13639	0.13639	0.1364		40.85	1.14237	1.17193	1.17193	1.17307	1.17193	1.17307	56.1474	1.38696	1.25436	1.33061	1.25361	1.33136		43.1259	2.06347	2.06347	2.06347	2.06347	2.06351	2.06347	2.06351	55.7207	2.40492	2.11068	2.35803	2.07227	2.40644		40.2467	3.0965	3.09529	3.09529	3.09601
	37.5154	0.12041	0.09606	0.09606	0.15612	0.09606	0.09606	0.15612	52.5154	0.13553	0.13639	0.13639	0.13639	0.13639		40.8	1.14657	1.17186	1.17186	1.17309	1.17186	1.17309	56.0974	1.37915	1.25485	1.34661	1.25376	1.3477		43.0259	2.05835	2.05835	2.05835	2.05835	2.05839	2.05835	2.05839	55.6707	2.42476	2.11978	2.36413	2.07229	2.42162		40.1967	3.09955	3.09528	3.09528	3.09614
	37.4154	0.14367	0.09585	0.09585	0.15044	0.09585	0.09585	0.15044	52.4154	0.13376	0.13638	0.13638	0.13638	0.13638		40.75	1.17452	1.17186	1.17186	1.17318	1.17186	1.17318	56.0474	1.36833	1.25548	1.36439	1.2539	1.36598		42.9259	2.10424	2.10424	2.10424	2.10424	2.10428	2.10424	2.10428	55.6207	2.41244	2.13092	2.36556	2.07232	2.43417		40.1467	3.0971	3.09528	3.09528	3.09628
	37.3154	0.13696	0.09567	0.09567	0.1444	0.09568	0.09567	0.14441	52.3154	0.13436	0.13436	0.13436	0.13436	0.13436		40.7	1.20397	1.17178	1.17178	1.17321	1.17178	1.17321	55.9974	1.40048	1.25634	1.38373	1.25407	1.386		42.8259	2.06874	2.06874	2.06874	2.06874	2.06878	2.06874	2.06878	55.5707	2.43564	2.14441	2.36222	2.07235	2.44428		40.0967	3.09249	3.09527	3.09527	3.09645
	37.2154	0.13759	0.09548	0.09548	0.13824	0.09551	0.09548	0.13826	52.2154	0.12397	0.12397	0.12397	0.12397	0.12397		40.65	1.20517	1.1717	1.1717	1.17324	1.1717	1.17324	55.9474	1.42692	1.2575	1.40423	1.25428	1.40744		42.7259	2.06096	2.06096	2.06096	2.06096	2.06101	2.06096	2.06101	55.5207	2.44876	2.16052	2.35427	2.07238	2.45241		40.0467	3.08891	3.09526	3.09526	3.09665
	37.1154	0.11938	0.09538	0.09538	0.13226	0.09544	0.09538	0.13232	52.1154	0.12259	0.12259	0.12259	0.12259	0.12259		40.6	1.18804	1.17166	1.17166	1.17333	1.17166	1.17333	55.8974	1.40108	1.25897	1.42527	1.25446	1.42978		42.6259	2.0912	2.0912	2.0912	2.0912	2.09124	2.0912	2.09124	55.4707	2.44988	2.17947	2.34213	2.0724	2.4592		39.9967	3.10525	3.09525	3.09525	3.09686
	37.0154	0.11551	0.09529	0.09529	0.12661	0.09543	0.09529	0.12675	52.0154	0.1222	0.1222	0.1222	0.1222	0.1222		40.55	1.14387	1.17159	1.17159	1.17341	1.17159	1.17341	55.8474	1.51136	1.26103	1.44635	1.25477	1.45261		42.5259	2.06633	2.06633	2.06633	2.06633	2.06638	2.06633	2.06638	55.4207	2.4318	2.20144	2.32638	2.07243	2.46539		39.9467	3.10497	3.09523	3.09523	3.09711
	36.9154	0.11221	0.09522	0.09522	0.12141	0.09552	0.09522	0.12171	51.9154	0.12762	0.12762	0.12762	0.12762	0.12762		40.5	1.15078	1.17154	1.17154	1.17351	1.17154	1.17351	55.7974	1.51827	1.26368	1.46648	1.25509	1.47507		42.4259	2.05796	2.05796	2.05796	2.05796	2.05801	2.05796	2.05801	55.3707	2.44764	2.22638	2.30775	2.07246	2.47167		39.8967	3.10557	3.09521	3.09521	3.09739
	36.8154	0.11639	0.09512	0.09512	0.1167	0.09575	0.09512	0.11733	51.8154	0.12626	0.12626	0.12626	0.12626	0.12626		40.45	1.13936	1.17146	1.17146	1.1736	1.17146	1.1736	55.7474	1.4747	1.26701	1.48468	1.25536	1.49633		42.3259	2.07283	2.07283	2.07283	2.07283	2.07288	2.07283	2.07289	55.3207	2.49804	2.25417	2.28703	2.0725	2.4787		39.8467	3.11011	3.09519	3.09519	3.09771
	36.7154	0.10485	0.09508	0.09508	0.11261	0.09632	0.09508	0.11384	51.7154	0.12171	0.12171	0.12171	0.12171	0.12171		40.4	1.12734	1.17135	1.17135	1.17369	1.17135	1.17369	55.6974	1.49663	1.2713	1.50015	1.25565	1.5158		42.2259	2.06466	2.06466	2.06466	2.06466	2.06471	2.06466	2.06472	55.2707	2.53428	2.28445	2.26507	2.07254	2.48699		39.7967	3.10561	3.09517	3.09517	3.09809
	36.6154	0.10856	0.09502	0.09502	0.10907	0.09735	0.09502	0.11139	51.6154	0.14376	0.14376	0.14376	0.14376	0.14376		40.35	1.20784	1.17116	1.17116	1.17371	1.17116	1.17371	55.6474	1.50294	1.27676	1.51204	1.25595	1.53285		42.1259	2.06712	2.06712	2.06712	2.06713	2.06717	2.06712	2.06718	55.2207	2.46684	2.31669	2.24268	2.07257	2.4968		39.7467	3.08466	3.09516	3.09516	3.09852
	36.5154	0.10302	0.09499	0.09499	0.10609	0.09915	0.09499	0.11026	51.5154	0.13957	0.13957	0.13957	0.13957	0.13957		40.3	1.19423	1.17098	1.17098	1.17376	1.17098	1.17376	55.5974	1.54531	1.28366	1.51973	1.2563	1.54709		42.0259	2.0715	2.0715	2.0715	2.07151	2.07156	2.0715	2.07157	55.1707	2.52732	2.35011	2.22058	2.07261	2.50809		39.6967	3.11464	3.09512	3.09512	3.09899
	36.4154	0.10154	0.09496	0.09496	0.10362	0.10205	0.09496	0.11071	51.4154	0.12587	0.12587	0.12587	0.12587	0.12587		40.25	1.12644	1.17088	1.17088	1.1739	1.17088	1.1739	55.5474	1.58768	1.29225	1.52277	1.2567	1.55832		41.9259	2.0944	2.0944	2.0944	2.09442	2.09446	2.0944	2.09448	55.1207	2.53476	2.38374	2.19939	2.07264	2.52049		39.6467	3.1134	3.09509	3.09509	3.09953
	36.3154	0.12241	0.09484	0.09486	0.10151	0.10627	0.09484	0.11296	51.3154	0.12301	0.12301	0.12301	0.12301	0.12301		40.2	1.15739	1.17084	1.17084	1.17414	1.17084	1.17414	55.4974	1.55523	1.30272	1.52079	1.25706	1.56646		41.8259	2.0749	2.0749	2.0749	2.07493	2.07496	2.0749	2.07499	55.0707	2.52636	2.41646	2.1796	2.07268	2.53339		39.5967	3.11207	3.09507	3.09507	3.10014
	36.2154	0.13815	0.09465	0.09471	0.09973	0.11208	0.09465	0.11723	51.2154	0.11849	0.11849	0.11849	0.11849	0.11849		40.15	1.164	1.17083	1.17083	1.17443	1.17083	1.17443	55.4474	1.49483	1.31531	1.51396	1.25734	1.57193		41.7259	2.07362	2.07362	2.07362	2.07366	2.07369	2.07362	2.07372	55.0207	2.54804	2.44707	2.16154	2.07272	2.54589		39.5467	3.10067	3.09506	3.09506	3.10084
	36.1154	0.12941	0.0945	0.09468	0.09831	0.1195	0.0945	0.1235	51.1154	0.12247	0.12247	0.12247	0.12247	0.12247		40.1	1.18486	1.17074	1.17074	1.17467	1.17074	1.17467	55.3974	1.58618	1.33052	1.50297	1.25774	1.57574		41.6259	2.07145	2.07145	2.07145	2.07151	2.07152	2.07145	2.07158	54.9707	2.55116	2.47427	2.14541	2.07277	2.55691		39.4967	3.12576	3.09501	3.09501	3.10158
	36.0154	0.1199	0.09438	0.09486	0.09722	0.128	0.09438	0.13131	51.0154	0.12181	0.12181	0.12181	0.12181	0.12181		40.05	1.16695	1.17048	1.17048	1.17478	1.17048	1.17478	55.3474	1.55793	1.34839	1.48832	1.25811	1.5786		41.5259	2.08539	2.08539	2.08539	2.08546	2.08546	2.08539	2.08554	54.9207	2.5456	2.49687	2.13126	2.0728	2.56533		39.4467	3.1146	3.09497	3.09497	3.10243
	35.9154	0.13147	0.09422	0.09541	0.0963	0.13631	0.09422	0.13958								40	1.17455	1.1704	1.1704	1.17509	1.1704	1.17509	55.2974	1.52728	1.36901	1.47083	1.25843	1.58141		41.4259	2.07805	2.08361	2.08361	2.08372	2.08369	2.08361	2.0838	54.8707	2.55708	2.51384	2.1191	2.07284	2.5701		39.3967	3.10786	3.09495	3.09495	3.10338
	35.8154	0.15449	0.09396	0.09677	0.09547	0.14277	0.09396	0.14709								39.95	1.14177	1.17033	1.17033	1.17545	1.17033	1.17545	55.2474	1.58918	1.39251	1.45151	1.25883	1.58519		41.3259	2.11345	2.08352	2.08352	2.08367	2.0836	2.08352	2.08375	54.8207	2.55396	2.52439	2.10882	2.07288	2.57032		39.3467	3.11167	3.09492	3.09492	3.10442
	35.7154	0.14823	0.09372	0.1	0.0948	0.14587	0.09372	0.15324								39.9	1.19285	1.17027	1.17027	1.17587	1.17027	1.17587	55.1974	1.63005	1.41874	1.43122	1.25928	1.59068		41.2259	2.08844	2.0835	2.0835	2.08371	2.08359	2.0835	2.0838	54.7707	2.50164	2.52795	2.10024	2.07292	2.56528		39.2967	3.11119	3.0949	3.0949	3.10557
	35.6154	0.15284	0.09346	0.10674	0.09423	0.14474	0.09346	0.15878								39.85	1.17288	1.17023	1.17023	1.17634	1.17023	1.17634	55.1474	1.63215	1.44734	1.41079	1.25973	1.5984		41.1259	2.075	2.08348	2.08348	2.08375	2.08357	2.08348	2.08385	54.7207	2.61948	2.52433	2.09319	2.07296	2.55456		39.2467	3.11199	3.09487	3.09487	3.10683
	35.5154	0.18362	0.09307	0.1196	0.0936	0.13947	0.09307	0.16655								39.8	1.1601	1.1702	1.1702	1.17687	1.1702	1.17687	55.0974	1.60391	1.47777	1.39088	1.26015	1.6085		41.0259	2.081	2.08347	2.08347	2.08384	2.08357	2.08347	2.08394	54.6707	2.50332	2.51375	2.08745	2.073	2.5382		39.1967	3.10192	3.09486	3.09486	3.10822
	35.4154	0.16749	0.09274	0.14286	0.09311	0.13151	0.09274	0.182								39.75	1.16945	1.1701	1.1701	1.17737	1.1701	1.17737	55.0474	1.57085	1.50921	1.37203	1.26052	1.62071		40.9259	2.07234	2.08344	2.08344	2.08394	2.08354	2.08344	2.08404	54.6207	2.54772	2.49675	2.08284	2.07304	2.51655		39.1467	3.10312	3.09484	3.09484	3.10974
	35.3154	0.20448	0.09225	0.18152	0.09251	0.12232	0.09225	0.21184								39.7	1.17475	1.1699	1.1699	1.17781	1.1699	1.17781	54.9974	1.5994	1.54071	1.3547	1.26093	1.63449		40.8259	2.08696	2.08342	2.08342	2.08409	2.08354	2.08342	2.08421	54.5707	2.46684	2.47413	2.07915	2.07307	2.49021		39.0967	3.12167	3.0948	3.0948	3.11135
	35.2154	0.27231	0.09146	0.24108	0.09163	0.11323	0.09146	0.26303								39.65	1.19405	1.16984	1.16984	1.17845	1.16984	1.17845	54.9474	1.69105	1.57118	1.33924	1.26145	1.64897		40.7259	2.08071	2.08342	2.08342	2.0843	2.08353	2.08342	2.08442	54.5207	2.40804	2.44692	2.07622	2.0731	2.46004		39.0467	3.11858	3.09476	3.09476	3.1131
	35.1154	0.37005	0.09024	0.32535	0.09036	0.10504	0.09024	0.34027								39.6	1.20817	1.16974	1.16974	1.17911	1.16974	1.17911	54.8974	1.72136	1.59928	1.3258	1.26205	1.66303		40.6259	2.11168	2.08333	2.08333	2.08449	2.08346	2.08333	2.08462	54.4707	2.4354	2.41633	2.0739	2.07313	2.4271		38.9967	3.12472	3.09471	3.09471	3.11497
	35.0154	0.44734	0.08868	0.43336	0.08875	0.09815	0.08868	0.44291								39.55	1.17903	1.16972	1.16972	1.17989	1.16972	1.17989	54.8474	1.68323	1.62348	1.31415	1.26256	1.67506		40.5259	2.06997	2.08329	2.08329	2.08481	2.08342	2.08329	2.08494	54.4207	2.44764	2.38365	2.07206	2.07316	2.39255		38.9467	3.1254	3.09466	3.09466	3.11696
	34.9154	0.54657	0.08667	0.55521	0.08672	0.09243	0.08667	0.56101								39.5	1.21028	1.16962	1.16962	1.18065	1.16962	1.18065	54.7974	1.64117	1.64234	1.30425	1.26302	1.68357		40.4259	2.08947	2.08327	2.08327	2.08524	2.08341	2.08327	2.08538	54.3707	2.4318	2.35008	2.07062	2.07319	2.35751		38.8967	3.13471	3.0946	3.0946	3.11906
	34.8154	0.65035	0.0842	0.6706	0.08424	0.08751	0.0842	0.67394								39.45	1.18864	1.16957	1.16957	1.18151	1.16957	1.18151	54.7474	1.69705	1.65506	1.2961	1.26355	1.68761		40.3259	2.09986	2.08322	2.08322	2.08576	2.08337	2.08322	2.08591	54.3207	2.37444	2.31674	2.06947	2.07322	2.32299		38.8467	3.13359	3.09453	3.09453	3.12129
	34.7154	0.71976	0.08142	0.75261	0.08144	0.08323	0.08142	0.75444								39.4	1.17863	1.16945	1.16945	1.18236	1.16945	1.18236	54.6974	1.67722	1.66083	1.28944	1.26405	1.68623		40.2259	2.10035	2.08317	2.08317	2.08641	2.08333	2.08317	2.08657	54.2707	2.31804	2.28459	2.06854	2.07324	2.2899		38.7967	3.12861	3.09448	3.09448	3.12365
	34.6154	0.7423	0.07852	0.77769	0.07854	0.07947	0.07852	0.77865								39.35	1.17632	1.16943	1.16943	1.18337	1.16943	1.18337	54.6474	1.64357	1.65932	1.28409	1.26451	1.6789		40.1259	2.12005	2.08305	2.08305	2.08718	2.08323	2.08305	2.08735	54.2207	2.30532	2.25441	2.0678	2.07326	2.25895		38.7467	3.12492	3.09443	3.09443	3.12612
	34.5154	0.73942	0.07563	0.73736	0.07564	0.0761	0.07563	0.73784								39.3	1.21689	1.16932	1.16932	1.18434	1.16932	1.18434	54.5974	1.74874	1.6508	1.28005	1.26509	1.66576		40.0259	2.07958	2.08304	2.08304	2.08825	2.08323	2.08304	2.08844	54.1707	2.25012	2.22672	2.0672	2.07327	2.23064		38.6967	3.12845	3.09437	3.09437	3.12869
	34.4154	0.65979	0.07307	0.64335	0.07308	0.07329	0.07307	0.64358								39.25	1.18864	1.16927	1.16927	1.18543	1.16927	1.18543	54.5474	1.63035	1.63554	1.27683	1.26553	1.64684		39.9259	2.12798	2.0829	2.0829	2.08943	2.08311	2.0829	2.08963	54.1207	2.26788	2.20186	2.06671	2.07329	2.20529		38.6467	3.13516	3.0943	3.0943	3.13133
	34.3154	0.51393	0.07114	0.521	0.07114	0.07124	0.07114	0.52111								39.2	1.16791	1.16927	1.16927	1.18662	1.16927	1.18662	54.4974	1.63425	1.61448	1.27441	1.26598	1.62291		39.8259	2.07066	2.08287	2.08287	2.09098	2.08309	2.08287	2.0912	54.0707	2.2302	2.18	2.06631	2.0733	2.18301		38.5967	3.12813	3.09425	3.09425	3.13406
	34.2154	0.41379	0.06965	0.3967	0.06964	0.06968	0.06964	0.39676								39.15	1.1904	1.16924	1.16924	1.18785	1.16924	1.18785	54.4474	1.57656	1.58894	1.27258	1.26635	1.59517		39.7259	2.07667	2.08285	2.08285	2.09288	2.08308	2.08285	2.09312	54.0207	2.15196	2.16114	2.06597	2.07331	2.16379		38.5467	3.13869	3.09417	3.09417	3.13682
	34.1154	0.32161	0.06858	0.28921	0.06854	0.06855	0.06853	0.28927								39.1	1.18624	1.1692	1.1692	1.1891	1.1692	1.1891	54.3974	1.5997	1.56035	1.2713	1.26676	1.5649		39.6259	2.08051	2.08284	2.08284	2.09515	2.0831	2.08284	2.09541	53.9707	2.19852	2.14512	2.06568	2.07332	2.14748		38.4967	3.13624	3.0941	3.0941	3.13963
	34.0154	0.20176	0.06807	0.20697	0.06795	0.06796	0.06795	0.2071								39.05	1.20801	1.16906	1.16906	1.1903	1.16906	1.1903	54.3474	1.42813	1.52982	1.27023	1.26695	1.5331		39.5259	2.08081	2.08283	2.08283	2.09782	2.08311	2.08283	2.0981	53.9207	2.18124	2.13171	2.06544	2.07333	2.13382		38.4467	3.13227	3.09404	3.09404	3.14245
	33.9154	0.14699	0.06793	0.14976	0.06761	0.06761	0.0676	0.15009								39	1.20006	1.16898	1.16898	1.19161	1.16898	1.19161	54.2974	1.51196	1.4989	1.2696	1.26725	1.50125		39.4259	2.07445	2.08281	2.08281	2.10093	2.08311	2.08281	2.10124	53.8707	2.10924	2.12063	2.06523	2.07333	2.12253		38.3967	3.1252	3.09399	3.09399	3.14526
	33.8154	0.11474	0.06824	0.1131	0.0674	0.0674	0.0674	0.11395								38.95	1.1949	1.16897	1.16897	1.19302	1.16897	1.19302	54.2474	1.46719	1.46854	1.26915	1.26749	1.4702		39.3259	2.11793	2.0827	2.0827	2.10446	2.08303	2.0827	2.1048	53.8207	2.12196	2.11161	2.06505	2.07334	2.11332		38.3467	3.14872	3.0939	3.0939	3.148
	33.7154	0.08299	0.0694	0.09133	0.06733	0.06733	0.06733	0.0934								38.9	1.18203	1.16894	1.16894	1.19444	1.16894	1.19444	54.1974	1.44766	1.43969	1.26887	1.26771	1.44086		39.2259	2.11035	2.08261	2.08261	2.10853	2.08298	2.08261	2.1089	53.7707	2.12076	2.10433	2.0649	2.07334	2.10588		38.2967	3.15354	3.0938	3.0938	3.15065
	33.6154	0.06361	0.07212	0.07923	0.06731	0.06731	0.06731	0.08403								38.85	1.20865	1.16872	1.16872	1.19571	1.16872	1.19571	54.1474	1.43684	1.41299	1.26872	1.26791	1.41379		39.1259	2.09336	2.08258	2.08258	2.11319	2.08298	2.08258	2.11359	53.7207	2.08812	2.09848	2.06476	2.07334	2.0999		38.2467	3.15434	3.0937	3.0937	3.1532
	33.5154	0.06571	0.07786	0.0729	0.06731	0.06731	0.06731	0.08346								38.8	1.19529	1.16869	1.16869	1.19718	1.16869	1.19718	54.0974	1.44225	1.38884	1.26867	1.26812	1.38939		39.0259	2.09873	2.08253	2.08253	2.11843	2.08297	2.08253	2.11887	53.6707	2.09292	2.09383	2.06464	2.07334	2.09512		38.1967	3.15756	3.0936	3.0936	3.15561
	33.4154	0.10317	0.08908	0.06964	0.06715	0.06715	0.06715	0.09157								38.75	1.19917	1.16866	1.16866	1.19866	1.16866	1.19866	54.0474	1.35781	1.36736	1.2686	1.26823	1.36774		38.9259	2.11271	2.08244	2.08244	2.12418	2.08293	2.08244	2.12467	53.6207	2.14548	2.09014	2.06454	2.07335	2.09132		38.1467	3.15025	3.09351	3.09351	3.15787
	33.3154	0.12459	0.10999	0.06794	0.0669	0.0669	0.0669	0.11103								38.7	1.22904	1.16846	1.16846	1.19998	1.16846	1.19998	53.9974	1.28299	1.34861	1.2685	1.26825	1.34886		38.8259	2.09868	2.08239	2.08239	2.13051	2.08293	2.08239	2.13106	53.5707	2.10108	2.08722	2.06444	2.07335	2.0883		38.0967	3.16739	3.09338	3.09338	3.1599
	33.2154	0.15935	0.14644	0.06691	0.06649	0.06649	0.06649	0.14686								38.65	1.20036	1.16838	1.16838	1.20142	1.16838	1.20142	53.9474	1.38906	1.33276	1.26856	1.26839	1.33293		38.7259	2.15619	2.08216	2.08216	2.13715	2.08277	2.08216	2.13776	53.5207	2.12604	2.0849	2.06436	2.07336	2.0859		38.0467	3.17068	3.09326	3.09326	3.16171
	33.1154	0.22813	0.20563	0.06594	0.06579	0.06579	0.06579	0.20579								38.6	1.18624	1.16834	1.16834	1.20287	1.16834	1.20287	53.8974	1.38005	1.31951	1.26864	1.26853	1.31962		38.6259	2.17431	2.08188	2.08188	2.14418	2.08256	2.08188	2.14487	53.4707	2.10556	2.08306	2.06429	2.07337	2.08399		37.9967	3.17995	3.09311	3.09311	3.16325
	33.0154	0.28423	0.29481	0.06488	0.06483	0.06483	0.06483	0.29487								38.55	1.22453	1.16815	1.16815	1.20417	1.16815	1.20417	53.8474	1.31935	1.30849	1.26866	1.26859	1.30856		38.5259	2.13527	2.08171	2.08171	2.15164	2.08249	2.08171	2.15242	53.4207	2.12124	2.08159	2.06423	2.07337	2.08244		37.9467	3.17064	3.09299	3.09299	3.16454
	32.9154	0.41019	0.41748	0.06333	0.06332	0.06332	0.06332	0.4175								38.5	1.20367	1.16806	1.16806	1.20553	1.16806	1.20553	53.7974	1.33978	1.29953	1.26872	1.26868	1.29958		38.4259	2.15998	2.08147	2.08147	2.15921	2.08235	2.08147	2.1601	53.3707	2.08308	2.0804	2.06417	2.07337	2.08119		37.8967	3.18433	3.09284	3.09284	3.16551
	32.8154	0.5799	0.56908	0.06106	0.06105	0.06105	0.06105	0.56909								38.45	1.18594	1.16802	1.16802	1.20689	1.16802	1.20689	53.7474	1.32897	1.29234	1.26878	1.26875	1.29237		38.3259	2.18037	2.08117	2.08117	2.16675	2.08218	2.08117	2.16776	53.3207	2.07564	2.07943	2.06411	2.07337	2.08017		37.8467	3.16169	3.09272	3.09272	3.1662
	32.7154	0.77432	0.73227	0.05793	0.05793	0.05793	0.05793	0.73227								38.4	1.21993	1.16799	1.16799	1.20821	1.16799	1.20821	53.6974	1.29381	1.28661	1.2688	1.26878	1.28663		38.2259	2.19135	2.08083	2.08083	2.17409	2.082	2.08083	2.17526	53.2707	2.05308	2.07865	2.06406	2.07337	2.07933		37.7967	3.17008	3.0926	3.0926	3.16656
	32.6154	0.84817	0.87678	0.05447	0.05447	0.05447	0.05447	0.87678								38.35	1.1916	1.16797	1.16797	1.20948	1.16797	1.20948	53.6474	1.2872	1.28214	1.26881	1.2688	1.28215		38.1259	2.19273	2.08048	2.08048	2.18105	2.08185	2.08048	2.18242	53.2207	2.05404	2.078	2.06402	2.07338	2.07864		37.7467	3.1694	3.09247	3.09247	3.16657
	32.5154	0.95719	0.96587	0.05051	0.05051	0.05051	0.05051	0.96587								38.3	1.21809	1.16785	1.16785	1.21058	1.16785	1.21058	53.5974	1.27007	1.27868	1.26881	1.2688	1.27869		38.0259	2.17283	2.0802	2.0802	2.18752	2.08181	2.0802	2.18913	53.1707	2.12508	2.07746	2.06398	2.07338	2.07806		37.6967	3.16285	3.09235	3.09235	3.16625
	32.4154	1	0.97275	0.04635	0.04635	0.04635	0.04635	0.97275								38.25	1.19976	1.16777	1.16777	1.21164	1.16777	1.21164	53.5474	1.28538	1.2761	1.26887	1.26887	1.27611		37.9259	2.15506	2.07997	2.07997	2.1932	2.08189	2.07997	2.19512	53.1207	2.1102	2.07701	2.06394	2.07338	2.07757		37.6467	3.13588	3.09228	3.09228	3.16565
	32.3154	0.91208	0.89462	0.04256	0.04256	0.04256	0.04256	0.89462								38.2	1.21113	1.16774	1.16774	1.21266	1.16774	1.21266	53.4974	1.24183	1.27414	1.2689	1.2689	1.27415		37.8259	2.1945	2.07962	2.07962	2.19774	2.08193	2.07962	2.20006	53.0707	2.01084	2.07663	2.06391	2.07339	2.07715		37.5967	3.16285	3.09217	3.09217	3.16468
	32.2154	0.78947	0.75383	0.03929	0.03929	0.03929	0.03929	0.75383								38.15	1.19362	1.16773	1.16773	1.21359	1.16773	1.21359	53.4474	1.24603	1.27268	1.26893	1.26893	1.27268		37.7259	2.20627	2.07923	2.07923	2.20109	2.08204	2.07923	2.2039	53.0207	2.07372	2.0763	2.06388	2.07339	2.07679		37.5467	3.17939	3.09202	3.09202	3.16338
	32.1154	0.58998	0.5865	0.03688	0.03688	0.03688	0.03688	0.5865								38.1	1.20397	1.16764	1.16764	1.21435	1.16764	1.21435	53.3974	1.33287	1.27166	1.26901	1.26901	1.27166		37.6259	2.20571	2.07874	2.07874	2.20304	2.0822	2.07874	2.2065	52.9707	2.11284	2.07602	2.06386	2.07339	2.07648		37.4967	3.17397	3.09189	3.09189	3.16179
	32.0154	0.39993	0.4258	0.03529	0.03529	0.03529	0.03529	0.4258								38.05	1.21933	1.16761	1.16761	1.21505	1.16761	1.21505	53.3474	1.2899	1.2709	1.26903	1.26903	1.2709		37.5259	2.21	2.07828	2.07828	2.2035	2.08256	2.07828	2.20778	52.9207	2.12388	2.07578	2.06383	2.0734	2.07621		37.4467	3.15181	3.09179	3.09179	3.15998
	31.9154	0.26621	0.29231	0.03428	0.03428	0.03428	0.03428	0.29231								38	1.22286	1.16738	1.16738	1.21543	1.16738	1.21543	53.2974	1.29952	1.27039	1.26909	1.26909	1.27039		37.4259	2.22488	2.07783	2.07783	2.20254	2.08316	2.07783	2.20787	52.8707	2.12892	2.07557	2.06381	2.0734	2.07598		37.3967	3.16065	3.09168	3.09168	3.1579
	31.8154	0.15793	0.19319	0.03373	0.03373	0.03373	0.03373	0.19319								37.95	1.20186	1.16729	1.16729	1.21583	1.16729	1.21583	53.2474	1.30377	1.27006	1.26917	1.26917	1.27006		37.3259	2.18534	2.07749	2.0775	2.2003	2.08416	2.07749	2.20696	52.8207	2.08692	2.07538	2.06379	2.0734	2.07576		37.3467	3.16787	3.09155	3.09155	3.15558
	31.7154	0.10028	0.126	0.03344	0.03344	0.03344	0.03344	0.126								37.9	1.21351	1.16698	1.16698	1.21588	1.16698	1.21588	53.1974	1.27879	1.26979	1.26918	1.26918	1.26979		37.2259	2.19718	2.07728	2.07728	2.19678	2.08564	2.07728	2.20515	52.7707	2.07636	2.07521	2.06377	2.0734	2.07558		37.2967	3.17016	3.09142	3.09142	3.15308
	31.6154	0.07265	0.08388	0.03327	0.03327	0.03327	0.03327	0.08388								37.85	1.22801	1.16683	1.16683	1.21596	1.16683	1.21596	53.1474	1.28419	1.26961	1.2692	1.2692	1.26961		37.1259	2.16579	2.07701	2.07701	2.19193	2.08749	2.07701	2.20242	52.7207	2.10084	2.07506	2.06375	2.07341	2.07541		37.2467	3.1657	3.0913	3.0913	3.15042
	31.5154	0.0696	0.05924	0.03311	0.03311	0.03311	0.03311	0.05924								37.8	1.225	1.16669	1.16669	1.2159	1.16669	1.2159	53.0974	1.29681	1.2695	1.26923	1.26923	1.2695		37.0259	2.18638	2.07667	2.07668	2.18598	2.08978	2.07667	2.19909	52.6707	2.0922	2.07493	2.06373	2.07341	2.07526		37.1967	3.15539	3.09119	3.09119	3.14765
	31.4154	0.04704	0.0458	0.03305	0.03305	0.03305	0.03305	0.0458								37.75	1.21599	1.16657	1.16657	1.21574	1.16657	1.21574	53.0474	1.25174	1.26943	1.26926	1.26926	1.26943		36.9259	2.19397	2.07637	2.07638	2.17921	2.09267	2.07637	2.19551	52.6207	2.16876	2.07482	2.06372	2.07341	2.07513		37.1467	3.1541	3.09109	3.09109	3.14478
	31.3154	0.0411	0.0389	0.03302	0.03302	0.03302	0.03302	0.0389								37.7	1.18744	1.16652	1.16652	1.21551	1.16652	1.21551	52.9974	1.26917	1.26937	1.26926	1.26926	1.26937		36.8259	2.21609	2.07609	2.07612	2.17178	2.09622	2.07609	2.19193	52.5707	2.13876	2.07472	2.06371	2.07342	2.07502		37.0967	3.14696	3.091	3.091	3.14186
	31.2154	0.03826	0.03556	0.03299	0.03299	0.03299	0.03299	0.03556								37.65	1.22199	1.16638	1.16638	1.21506	1.16638	1.21506	52.9474	1.22891	1.26938	1.2693	1.2693	1.26938		36.7259	2.17719	2.07594	2.076	2.16403	2.10057	2.07594	2.18872	52.5207	2.09892	2.07463	2.0637	2.07342	2.07491		37.0467	3.15169	3.0909	3.0909	3.13888
	31.1154	0.03445	0.03405	0.03299	0.03299	0.03299	0.03299	0.03405								37.6	1.23071	1.16622	1.16622	1.21446	1.16622	1.21446	52.8974	1.2271	1.2694	1.26936	1.26936	1.2694		36.6259	2.20266	2.07576	2.07588	2.15605	2.1056	2.07576	2.186	52.4707	2.1162	2.07455	2.06369	2.07343	2.07481		36.9967	3.1413	3.09082	3.09082	3.13592
	31.0154	0.03231	0.0334	0.03298	0.03298	0.03298	0.03298	0.0334								37.55	1.18594	1.16617	1.16617	1.21385	1.16617	1.21385	52.8474	1.26436	1.26939	1.26936	1.26936	1.26939		36.5259	2.16958	2.07547	2.0757	2.14791	2.11117	2.07547	2.18383	52.4207	2.14692	2.07448	2.06368	2.07343	2.07473		36.9467	3.12315	3.09076	3.09076	3.133
	30.9154	0.03095	0.03313	0.03297	0.03297	0.03297	0.03297	0.03313								37.5	1.19362	1.16616	1.16616	1.21314	1.16616	1.21314	52.7974	1.29585	1.26947	1.26945	1.26945	1.26947		36.4259	2.19712	2.07519	2.07562	2.13993	2.11734	2.07519	2.18252	52.3707	2.12028	2.07441	2.06368	2.07344	2.07465		36.8967	3.11268	3.09073	3.09073	3.13013
	30.8154	0.03225	0.03303	0.03297	0.03297	0.03297	0.03297	0.03303								37.45	1.23577	1.16606	1.16606	1.21224	1.16606	1.21224	52.7474	1.27001	1.26958	1.26957	1.26957	1.26958		36.3259	2.20706	2.07479	2.07559	2.13211	2.12385	2.07479	2.18199	52.3207	2.09124	2.07435	2.06367	2.07344	2.07458		36.8467	3.12773	3.09067	3.09067	3.1273
	30.7154	0.0321	0.03299	0.03297	0.03297	0.03297	0.03297	0.03299								37.4	1.22684	1.16601	1.16601	1.21127	1.16601	1.21127	52.6974	1.24303	1.26961	1.2696	1.2696	1.26961		36.2259	2.18524	2.07445	2.07591	2.12474	2.1307	2.07445	2.18247	52.2707	2.12028	2.07429	2.06366	2.07344	2.07451		36.7967	3.13528	3.09059	3.09059	3.12452
	30.6154	0.02932	0.03296	0.03295	0.03295	0.03295	0.03295	0.03296								37.35	1.21572	1.16598	1.16598	1.21023	1.16598	1.21023	52.6474	1.25877	1.26968	1.26968	1.26968	1.26968		36.1259	2.19217	2.07399	2.07659	2.11773	2.13748	2.07399	2.18381	52.2207	2.12028	2.07425	2.06366	2.07345	2.07445		36.7467	3.12207	3.09054	3.09054	3.12186
	30.5154	0.03282	0.03295	0.03295	0.03295	0.03295	0.03295	0.03295								37.3	1.19916	1.1659	1.1659	1.20905	1.1659	1.20905	52.5974	1.25847	1.26975	1.26975	1.26975	1.26975		36.0259	2.20418	2.07347	2.07796	2.1112	2.14394	2.07347	2.18617	52.1707	2.12772	2.0742	2.06365	2.07345	2.0744		36.6967	3.1079	3.09051	3.09051	3.11933
	30.4154	0.0293	0.03294	0.03294	0.03294	0.03294	0.03294	0.03294								37.25	1.19912	1.16589	1.16589	1.20784	1.16589	1.20784	52.5474	1.29531	1.26978	1.26978	1.26978	1.26978		35.9259	2.17323	2.07285	2.08044	2.10512	2.14978	2.07285	2.18964	52.1207	2.11428	2.07416	2.06364	2.07345	2.07435		36.6467	3.11147	3.09048	3.09048	3.11689
	30.3154	0.0401	0.0329	0.0329	0.0329	0.0329	0.0329	0.0329								37.2	1.21986	1.16566	1.16566	1.20634	1.16566	1.20634	52.4974	1.24303	1.26982	1.26981	1.26981	1.26982		35.8259	2.18014	2.0723	2.08475	2.09968	2.15483	2.0723	2.19465	52.0707	2.12772	2.07412	2.06365	2.07346	2.07431		36.5967	3.12355	3.09042	3.09042	3.11456
	30.2154	0.02551	0.03287	0.03287	0.03287	0.03287	0.03287	0.03287								37.15	1.22421	1.1652	1.1652	1.20455	1.1652	1.20455	52.4474	1.27151	1.26993	1.26993	1.26993	1.26993		35.7259	2.20829	2.07189	2.09186	2.09493	2.15888	2.07189	2.20189	52.0207	2.1402	2.07409	2.06364	2.07346	2.07427		36.5467	3.1189	3.09038	3.09038	3.11236
	30.1154	0.03239	0.03287	0.03287	0.03287	0.03287	0.03287	0.03287								37.1	1.19856	1.16511	1.16511	1.20308	1.16511	1.20308	52.3974	1.27969	1.26995	1.26994	1.26994	1.26995		35.6259	2.23763	2.07138	2.1026	2.09063	2.16144	2.07138	2.21192	51.9707	2.09076	2.07405	2.06364	2.07347	2.07422		36.4967	3.10035	3.09036	3.09036	3.11032
	30.0154	0.04071	0.04071	0.04071	0.04071	0.04071	0.04071	0.04071								37.05	1.20457	1.16502	1.16502	1.20155	1.16502	1.20155	52.3474	1.27939	1.26996	1.26996	1.26996	1.26996		35.5259	2.20725	2.07096	2.11844	2.08692	2.16257	2.07096	2.22602	51.9207	2.06772	2.07402	2.06363	2.07347	2.07418		36.4467	3.10348	3.09034	3.09035	3.1084
	29.9154	0.02522	0.02522	0.02522	0.02522	0.02522	0.02522	0.02522								37	1.21268	1.1649	1.1649	1.19996	1.1649	1.19996	52.2974	1.27368	1.26996	1.26996	1.26996	1.26996		35.4259	2.23626	2.07045	2.1409	2.08357	2.16196	2.07045	2.24553	51.8707	2.11308	2.074	2.06362	2.07347	2.07415		36.3967	3.11127	3.0903	3.09032	3.1066
	29.8154	0.02804	0.02804	0.02804	0.02804	0.02804	0.02804	0.02804								36.95	1.18323	1.16486	1.16486	1.19842	1.16486	1.19843	52.2474	1.26226	1.26997	1.26997	1.26997	1.26997		35.3259	2.26944	2.06984	2.17152	2.08056	2.15962	2.06983	2.27204	51.8207	2.16396	2.07397	2.06362	2.07348	2.07412		36.3467	3.11661	3.09026	3.09028	3.10493
	29.7154	0.02984	0.02984	0.02984	0.02984	0.02984	0.02984	0.02984								36.9	1.18706	1.16478	1.16478	1.19684	1.16478	1.19684	52.1974	1.26737	1.26997	1.26997	1.26997	1.26997		35.2259	2.33173	2.06903	2.2116	2.07773	2.15555	2.06903	2.30683	51.7707	2.08956	2.07395	2.06362	2.07348	2.07409		36.2967	3.10429	3.09024	3.09028	3.1034
	29.6154	0.03433	0.03433	0.03433	0.03433	0.03433	0.03433	0.03433								36.85	1.2262	1.16463	1.16463	1.19517	1.16463	1.19517	52.1474	1.24363	1.27001	1.27001	1.27001	1.27001		35.1259	2.36073	2.06813	2.26245	2.07514	2.15005	2.06813	2.35138	51.7207	2.06244	2.07393	2.06362	2.07348	2.07406		36.2467	3.11079	3.0902	3.09027	3.10197
	29.5154	0.03797	0.03797	0.03797	0.03797	0.03797	0.03797	0.03797								36.8	1.19455	1.16455	1.16455	1.19358	1.16455	1.19358	52.0974	1.26817	1.27008	1.27008	1.27008	1.27008		35.0259	2.41716	2.06706	2.32382	2.07265	2.14325	2.06705	2.40562	51.6707	2.01852	2.01894	2.00865	2.01852	2.01908		36.1967	3.11769	3.09016	3.09026	3.10066
	29.4154	0.0356	0.0356	0.0356	0.0356	0.0356	0.0356	0.0356								36.75	1.20648	1.16413	1.16413	1.19165	1.16413	1.19165	52.0474	1.21568	1.27015	1.27015	1.27015	1.27015		34.9259	2.5054	2.06571	2.39404	2.07016	2.13538	2.0657	2.46817	51.6207	2.0514	2.0518	2.04153	2.0514	2.05193		36.1467	3.11023	3.09013	3.09029	3.09946
	29.3154	0.037	0.037	0.037	0.037	0.037	0.037	0.037								36.7	1.20238	1.16401	1.16401	1.19004	1.16401	1.19004	51.9974	1.28156	1.27023	1.27023	1.27023	1.27023		34.8259	2.55788	2.06415	2.46986	2.06764	2.12676	2.06413	2.53603	51.5707	2.0154	2.01578	2.00552	2.0154	2.01591		36.0967	3.10007	3.09011	3.09036	3.09839
	29.2154	0.03307	0.03307	0.03307	0.03307	0.03307	0.03307	0.03307								36.65	1.17782	1.16398	1.16398	1.18854	1.16398	1.18854	51.9474	1.26136	1.27024	1.27024	1.27024	1.27024		34.7259	2.57454	2.06266	2.54591	2.06537	2.11801	2.06262	2.6041	51.5207	2.1138	2.11416	2.10392	2.1138	2.11428		36.0467	3.11966	3.09006	3.09046	3.09738
	29.1154	0.03049	0.03049	0.03049	0.03049	0.03049	0.03049	0.03049								36.6	1.19597	1.16393	1.16394	1.18706	1.16393	1.18706	51.8974	1.21869	1.2703	1.2703	1.2703	1.2703		34.6259	2.64297	2.06092	2.61471	2.06297	2.10905	2.06083	2.66516	51.4707	2.0982	2.09855	2.08831	2.0982	2.09866		35.9967	3.103	3.09004	3.09065	3.09649
	29.0154	0.02538	0.02538	0.02538	0.02538	0.02538	0.02538	0.02538								36.55	1.2	1.16379	1.1638	1.18552	1.16379	1.18552	51.8474	1.26861	1.27035	1.27035	1.27035	1.27035		34.5259	2.71589	2.05899	2.66799	2.06047	2.10017	2.05881	2.71117	51.4207	2.0706	2.07093	2.06071	2.0706	2.07104		35.9467	3.12632	3.08998	3.09092	3.09565
	28.9154	0.02786	0.02786	0.02786	0.02786	0.02786	0.02786	0.02786								36.5	1.20786	1.16373	1.16374	1.18409	1.16373	1.1841	51.7974	1.25829	1.27049	1.27049	1.27049	1.27049		34.4259	2.72151	2.05712	2.699	2.05804	2.09174	2.05677	2.73559	51.3707	2.13516	2.13548	2.12526	2.13516	2.13558		35.8967	3.11569	3.08994	3.09135	3.09491
	28.8154	0.0328	0.0328	0.0328	0.0328	0.0328	0.0328	0.0328								36.45	1.16941	1.16371	1.16373	1.18277	1.16371	1.18278	51.7474	1.21448	1.27056	1.27056	1.27056	1.27056		34.3259	2.73971	2.05525	2.70321	2.05554	2.08375	2.05458	2.73402	51.3207	2.10636	2.10666	2.09646	2.10636	2.10676		35.8467	3.11974	3.08989	3.092	3.09423
	28.7154	0.0356	0.0356	0.0356	0.0356	0.0356	0.0356	0.0356								36.4	1.18714	1.16366	1.16368	1.18145	1.16366	1.18147	51.6974	1.34603	1.27059	1.27059	1.27059	1.27059		34.2259	2.70585	2.05381	2.67939	2.0533	2.07663	2.05257	2.70542	51.2707	2.0562	2.05649	2.0463	2.0562	2.05658		35.7967	3.12058	3.08984	3.09294	3.09363
	28.6154	0.03839	0.03839	0.03839	0.03839	0.03839	0.03839	0.03839								36.35	1.19525	1.16358	1.16361	1.18016	1.16358	1.18019	51.6474	1.22471	1.27062	1.27062	1.27062	1.27062		34.1259	2.64401	2.05299	2.63116	2.0513	2.07038	2.05075	2.65359	51.2207	2.10996	2.11023	2.10005	2.10996	2.11033		35.7467	3.12773	3.08978	3.09429	3.09307
	28.5154	0.03052	0.03052	0.03052	0.03052	0.03052	0.03052	0.03052								36.3	1.16743	1.16308	1.16313	1.1785	1.16308	1.17855	51.5974	1.29531	1.27065	1.27065	1.27065	1.27065		34.0259	2.56547	2.05311	2.56485	2.04957	2.06505	2.04916	2.58509	51.1707	2.12724	2.12751	2.11733	2.12724	2.1276		35.6967	3.13977	3.08969	3.09618	3.09255
	28.4154	0.03497	0.03497	0.03497	0.03497	0.03497	0.03497	0.03497								36.25	1.18173	1.16303	1.16311	1.17735	1.16303	1.17742	51.5474	1.29246	1.27073	1.27073	1.27073	1.27073		33.9259	2.51987	2.05448	2.48791	2.04802	2.06047	2.04771	2.50775	51.1207	2.17956	2.17982	2.16965	2.17956	2.17991		35.6467	3.15009	3.08959	3.09883	3.09207
	28.3154	0.02613	0.02613	0.02613	0.02613	0.02613	0.02613	0.02613								36.2	1.17516	1.16296	1.16308	1.17623	1.16296	1.17635	51.4974	1.1631	1.27086	1.27086	1.27086	1.27086		33.8259	2.4145	2.05795	2.40853	2.04681	2.05679	2.04658	2.43033	51.0707	2.16708	2.16733	2.15717	2.16708	2.16741		35.5967	3.15366	3.08949	3.10246	3.09162
	28.2154	0.03466	0.03466	0.03466	0.03466	0.03466	0.03466	0.03466								36.15	1.17392	1.16294	1.16311	1.17521	1.16294	1.17539	51.4474	1.20787	1.27094	1.27094	1.27094	1.27094		33.7259	2.34729	2.06423	2.33284	2.04582	2.0538	2.04566	2.35972	51.0207	2.15604	2.15627	2.14612	2.15604	2.15636		35.5467	3.1639	3.08937	3.10735	3.0912
	28.1154	0.03756	0.03756	0.03756	0.03756	0.03756	0.03756	0.03756								36.1	1.14177	1.16289	1.16315	1.17423	1.16289	1.17449	51.3974	1.24964	1.27096	1.27096	1.27096	1.27096		33.6259	2.3207	2.07436	2.2653	2.04493	2.0513	2.04481	2.30146	50.9707	2.09892	2.09914	2.089	2.09892	2.09922		35.4967	3.16157	3.08925	3.11394	3.09082
	28.0154	0.02608	0.02608	0.02608	0.02608	0.02608	0.02608	0.02608								36.05	1.17696	1.16282	1.16321	1.17329	1.16282	1.17368	51.3474	1.20968	1.27103	1.27103	1.27103	1.27103		33.5259	2.19032	2.09003	2.20807	2.04414	2.04925	2.04405	2.25932	50.9207	2.13204	2.13226	2.12212	2.13204	2.13233		35.4467	3.16053	3.08913	3.1226	3.09048
	27.9154	0.02641	0.02641	0.02641	0.02641	0.02641	0.02641	0.02641								36	1.1637	1.16282	1.16339	1.17246	1.16282	1.17303	51.2974	1.23702	1.27108	1.27108	1.27108	1.27108		33.4259	2.2525	2.11298	2.16173	2.04347	2.04758	2.04341	2.23553	50.8707	2.08236	2.08257	2.07243	2.08236	2.08264		35.3967	3.17626	3.08899	3.13375	3.09014
	27.8154	0.0286	0.0286	0.0286	0.0286	0.0286	0.0286	0.0286								35.95	1.16808	1.16278	1.16361	1.17166	1.16278	1.17248	51.2474	1.30072	1.27111	1.27111	1.27111	1.27111		33.3259	2.25364	2.14516	2.12582	2.04281	2.04614	2.04276	2.23164	50.8207	2.05452	2.05472	2.04459	2.05452	2.05479		35.3467	3.181	3.08883	3.14802	3.08982
	27.7154	0.04148	0.04148	0.04148	0.04148	0.04148	0.04148	0.04148								35.9	1.14743	1.16267	1.16386	1.17083	1.16267	1.17201	51.1974	1.2887	1.27113	1.27113	1.27113	1.27113		33.2259	2.2141	2.1889	2.09863	2.04196	2.04468	2.04193	2.24837	50.7707	2.0922	2.09239	2.08227	2.0922	2.09246		35.2967	3.22013	3.08862	3.16594	3.08945
	27.6154	0.02957	0.02957	0.02957	0.02957	0.02957	0.02957	0.02957								35.85	1.20046	1.16243	1.16412	1.16992	1.16243	1.17161	51.1474	1.24543	1.27116	1.27116	1.27116	1.27116		33.1259	2.26275	2.24575	2.07857	2.04096	2.0432	2.04094	2.28566	50.7207	2.11668	2.11687	2.10675	2.11668	2.11693		35.2467	3.23422	3.08838	3.188	3.08909
	27.5154	0.03727	0.03727	0.03727	0.03727	0.03727	0.03727	0.03727								35.8	1.19285	1.16236	1.16473	1.16923	1.16236	1.1716	51.0974	1.25144	1.27119	1.27119	1.27119	1.27119		33.0259	2.34089	2.31699	2.0644	2.04003	2.0419	2.04002	2.34327	50.6707	2.12652	2.1267	2.11659	2.12652	2.12676		35.1967	3.26276	3.08809	3.21473	3.08869
	27.4154	0.02516	0.02516	0.02516	0.02516	0.02516	0.02516	0.02516								35.75	1.13035	1.16228	1.16559	1.16858	1.16228	1.17189	51.0474	1.24784	1.24784	1.24784	1.24784	1.24784		32.9259	2.45882	2.40215	2.05411	2.03874	2.04031	2.03873	2.41913	50.6207	2.09316	2.09333	2.08322	2.09316	2.09339		35.1467	3.27758	3.08778	3.24682	3.08828
	27.3154	0.02909	0.02909	0.02909	0.02909	0.02909	0.02909	0.02909								35.7	1.22139	1.16214	1.16672	1.16791	1.16214	1.17249	50.9974	1.28239	1.28239	1.28239	1.28239	1.28239		32.8259	2.46738	2.4986	2.04685	2.03741	2.03875	2.03741	2.5094	50.5707	2.08356	2.08372	2.07362	2.08356	2.08379		35.0967	3.29841	3.08743	3.28429	3.08786
	27.2154	0.02806	0.02806	0.02806	0.02806	0.02806	0.02806	0.02806								35.65	1.20757	1.16203	1.1683	1.16731	1.16203	1.17359	50.9474	1.28179	1.28179	1.28179	1.28179	1.28179		32.7259	2.55946	2.60098	2.04147	2.0358	2.03695	2.0358	2.60781	50.5207	2.11692	2.11708	2.10698	2.11692	2.11714		35.0467	3.32237	3.08705	3.32715	3.0874
	27.1154	0.02676	0.02676	0.02676	0.02676	0.02676	0.02676	0.02676								35.6	1.14988	1.16199	1.17051	1.16684	1.16199	1.17536	50.8974	1.32266	1.32266	1.32266	1.32266	1.32266		32.6259	2.65518	2.7012	2.03721	2.03389	2.03489	2.03389	2.70552	50.4707	2.17596	2.17611	2.16602	2.17596	2.17617		34.9967	3.34987	3.08662	3.37526	3.08691
	27.0154	0.02864	0.02864	0.02864	0.02864	0.02864	0.02864	0.02864								35.55	1.14447	1.16195	1.17341	1.16639	1.16195	1.17785	50.8474	1.26797	1.26797	1.26797	1.26797	1.26797		32.5259	2.77956	2.78919	2.03348	2.0316	2.03246	2.03159	2.79195	50.4207	2.16444	2.16459	2.15449	2.16444	2.16464		34.9467	3.46046	3.086	3.42767	3.08625
	26.9154	0.03624	0.03624	0.03624	0.03624	0.03624	0.03624	0.03624								35.5	1.19075	1.16188	1.17716	1.16594	1.16188	1.18122	50.7974	1.26767	1.26767	1.26767	1.26767	1.26767		32.4259	2.79167	2.85485	2.03031	2.02926	2.03002	2.02925	2.85667	50.3707	2.04396	2.0441	2.03401	2.04396	2.04416		34.8967	3.51341	3.0853	3.4832	3.0855
	26.8154	0.03004	0.03004	0.03004	0.03004	0.03004	0.03004	0.03004								35.45	1.16791	1.16187	1.18203	1.16558	1.16187	1.18575	50.7474	1.25685	1.25685	1.25685	1.25685	1.25685		32.3259	2.88163	2.88817	2.0272	2.02663	2.0273	2.02663	2.88942	50.3207	2.0154	2.01554	2.00545	2.0154	2.01559		34.8467	3.54131	3.08455	3.54024	3.08472
	26.7154	0.0306	0.0306	0.0306	0.0306	0.0306	0.0306	0.0306								35.4	1.20633	1.16166	1.18801	1.16506	1.16166	1.19142	50.6974	1.21478	1.21478	1.21478	1.21478	1.21478		32.2259	2.88	2.8851	2.02424	2.02394	2.02454	2.02394	2.88601	50.2707	2.03892	2.03905	2.02897	2.03892	2.0391		34.7967	3.5973	3.0837	3.59649	3.08385
	26.6154	0.02736	0.02736	0.02736	0.02736	0.02736	0.02736	0.02736								35.35	1.25264	1.16144	1.19555	1.16455	1.16144	1.19867	50.6474	1.19946	1.19946	1.19946	1.19946	1.19946		32.1259	2.84794	2.84569	2.02147	2.02131	2.02185	2.02131	2.84639	50.2207	2.0634	2.06353	2.05345	2.0634	2.06358		34.7467	3.64146	3.08279	3.64941	3.0829
	26.5154	0.02097	0.02097	0.02097	0.02097	0.02097	0.02097	0.02097								35.3	1.1595	1.16143	1.20515	1.16429	1.16143	1.20801	50.5974	1.24032	1.24032	1.24032	1.24032	1.24032		32.0259	2.75598	2.7745	2.01882	2.01874	2.01922	2.01874	2.77506	50.1707	2.07204	2.07216	2.06209	2.07204	2.07221		34.6967	3.67787	3.08181	3.69633	3.0819
	26.4154	0.03177	0.03177	0.03177	0.03177	0.03177	0.03177	0.03177								35.25	1.21358	1.1613	1.21677	1.16392	1.1613	1.21939	50.5474	1.29681	1.29681	1.29681	1.29681	1.29681		31.9259	2.68508	2.68153	2.01645	2.01641	2.01685	2.01641	2.68201	50.1207	2.08524	2.08536	2.07529	2.08524	2.08541		34.6467	3.71672	3.08076	3.73414	3.08084
	26.3154	0.02769	0.02769	0.02769	0.02769	0.02769	0.02769	0.02769								35.2	1.29381	1.16098	1.23063	1.16338	1.16098	1.23303	50.4974	1.2256	1.2256	1.2256	1.2256	1.2256		31.8259	2.57481	2.57743	2.01461	2.0146	2.01499	2.0146	2.57784	50.0707	2.10996	2.11007	2.10001	2.10996	2.11012		34.5967	3.74506	3.07967	3.7606	3.07974
	26.2154	0.03159	0.03159	0.03159	0.03159	0.03159	0.03159	0.03159								35.15	1.26857	1.16071	1.24727	1.16293	1.16071	1.24948	50.4474	1.24002	1.24002	1.24002	1.24002	1.24002		31.7259	2.43641	2.47221	2.01331	2.0133	2.01366	2.0133	2.47258	50.0207	2.04132	2.04143	2.03136	2.04132	2.04147		34.5467	3.76172	3.07855	3.77411	3.0786
	26.1154	0.03581	0.03581	0.03581	0.03581	0.03581	0.03581	0.03581								35.1	1.23912	1.16052	1.26694	1.16256	1.16052	1.26897	50.3974	1.30523	1.30523	1.30523	1.30523	1.30523		31.6259	2.31765	2.3737	2.01236	2.01236	2.01269	2.01236	2.37403	49.9707	2.10132	2.10143	2.09136	2.10132	2.10147		34.4967	3.75943	3.07743	3.77349	3.07747
	26.0154	0.03451	0.03451	0.03451	0.03451	0.03451	0.03451	0.03451								35.05	1.19946	1.16043	1.28985	1.1623	1.16043	1.29172	50.3474	1.3283	1.2283	1.2283	1.2283	1.2283		31.5259	2.21966	2.28693	2.01172	2.01172	2.01202	2.01172	2.28724	49.9207	2.07708	2.07718	2.06712	2.07708	2.07723		34.4467	3.73459	3.07635	3.75843	3.07638
																35	1.26286	1.16018	1.31581	1.1619	1.16018	1.31754								31.4259	2.14245	2.21468	2.01132	2.01132	2.0116	2.01132	2.21496								34.3967	3.74129	3.07526	3.73038	3.07528
																34.95	1.24994	1.15996	1.34496	1.16155	1.15996	1.34655								31.3259	2.10031	2.15686	2.01104	2.01104	2.0113	2.01104	2.15711								34.3467	3.69838	3.07424	3.69113	3.07425
																34.9	1.29681	1.15962	1.37692	1.16109	1.15962	1.37839								31.2259	2.06347	2.11245	2.01088	2.01088	2.01112	2.01088	2.11268								34.2967	3.67177	3.07326	3.64266	3.07327
																34.85	1.42121	1.15898	1.41106	1.16034	1.15898	1.41242								31.1259	2.05584	2.0797	2.01074	2.01074	2.01096	2.01074	2.07991								34.2467	3.63162	3.07235	3.58813	3.07235
																34.8	1.54952	1.15802	1.44672	1.15928	1.15802	1.44798								31.0259	2.03329	2.0562	2.01068	2.01068	2.01088	2.01068	2.05641								34.1967	3.53801	3.07159	3.53038	3.07158
																34.75	1.45667	1.15729	1.48353	1.15846	1.15729	1.4847								30.9259	2.00542	2.03992	2.01066	2.01066	2.01085	2.01066	2.04011								34.1467	3.51072	3.07088	3.47183	3.07085
																34.7	1.45757	1.15655	1.52015	1.15764	1.15655	1.52125								30.8259	2.00867	2.02903	2.01065	2.01065	2.01083	2.01065	2.02921								34.0967	3.43172	3.07032	3.41488	3.07026
																34.65	1.50084	1.15571	1.55517	1.15672	1.15571	1.55619								30.7259	2.02344	2.02185	2.01061	2.01061	2.01078	2.01061	2.02201								34.0467	3.37311	3.06986	3.36118	3.06976
																34.6	1.50144	1.15486	1.58725	1.15581	1.15486	1.5882								30.6259	2.02743	2.01725	2.01056	2.01056	2.01071	2.01056	2.0174								33.9967	3.33554	3.06949	3.31186	3.06932
																34.55	1.63005	1.15369	1.61463	1.15458	1.15369	1.61552								30.5259	2.007	2.01445	2.01055	2.01055	2.01069	2.01055	2.01459								33.9467	3.30487	3.06921	3.26796	3.06893
																34.5	1.63371	1.15227	1.63599	1.1531	1.15227	1.63682								30.4259	2.00798	2.01275	2.01054	2.01054	2.01068	2.01054	2.01289								33.8967	3.25935	3.06906	3.22957	3.06862
																34.45	1.67692	1.15098	1.65054	1.15176	1.15098	1.65132								30.3259	1.9941	2.01171	2.01049	2.01049	2.01062	2.01049	2.01184								33.8467	3.22186	3.06905	3.19666	3.06836
																34.4	1.60421	1.14987	1.6574	1.1506	1.14987	1.65814								30.2259	2.02659	2.02725	2.02659	2.02659	2.02671	2.02659	2.02737								33.7967	3.20609	3.06919	3.16906	3.06814
																34.35	1.6087	1.14892	1.65617	1.1496	1.14892	1.65686								30.1259	1.99794	1.99828	1.99794	1.99794	1.99805	1.99794	1.9984								33.7467	3.17116	3.06956	3.14638	3.06797
																34.3	1.65379	1.14769	1.64643	1.14832	1.14768	1.64709								30.0259	2.01241	2.01259	2.01241	2.01241	2.01252	2.01241	2.0127								33.6967	3.13692	3.07025	3.12794	3.06785
																34.25	1.61683	1.14655	1.62903	1.14714	1.14653	1.62966								29.9259	2.0001	2.00019	2.0001	2.0001	2.0002	2.0001	2.00029								33.6467	3.12926	3.0713	3.11318	3.06775
																34.2	1.51707	1.14565	1.60499	1.14619	1.14562	1.6056								29.8259	2.02462	2.02467	2.02462	2.02462	2.02472	2.02462	2.02476								33.5967	3.1203	3.07285	3.10167	3.06766
																34.15	1.58077	1.1446	1.57511	1.14509	1.14455	1.5757								29.7259	2.0421	2.04213	2.0421	2.0421	2.04219	2.0421	2.04221								33.5467	3.11139	3.07509	3.09271	3.06759
																34.1	1.58498	1.14354	1.5409	1.14398	1.14347	1.54149								29.6259	2.01424	2.01424	2.01424	2.01424	2.01432	2.01424	2.01433								33.4967	3.11219	3.07824	3.08583	3.06752
																34.05	1.4747	1.14277	1.50411	1.14314	1.14266	1.50472								29.5259	2.01153	2.01153	2.01153	2.01153	2.01161	2.01153	2.01161								33.4467	3.10112	3.08258	3.08067	3.06746
																34	1.38966	1.14223	1.46611	1.14251	1.14205	1.46675								29.4259	2.04427	2.04427	2.04427	2.04427	2.04435	2.04427	2.04435								33.3967	3.08843	3.08849	3.07684	3.06743
																33.95	1.3518	1.1418	1.42808	1.14198	1.14154	1.42878								29.3259	2.01414	2.01414	2.01414	2.01414	2.01421	2.01414	2.01421								33.3467	3.08927	3.09646	3.07402	3.06739
																33.9	1.33952	1.14154	1.39116	1.14157	1.14115	1.39197								29.2259	2.00291	2.00291	2.00291	2.00291	2.00298	2.00291	2.00298								33.2967	3.10577	3.10691	3.07193	3.06733
																33.85	1.37224	1.14116	1.35594	1.14098	1.14058	1.35692								29.1259	2.00301	2.00301	2.00301	2.00301	2.00307	2.00301	2.00307								33.2467	3.12119	3.12041	3.07041	3.06724
																33.8	1.31605	1.141	1.32337	1.14053	1.14015	1.3246								29.0259	2.02556	2.02556	2.02556	2.02556	2.02562	2.02556	2.02562								33.1967	3.13311	3.13784	3.06929	3.06713
																33.75	1.19555	1.14124	1.29404	1.14038	1.14001	1.29563								28.9259	2.01094	2.01094	2.01094	2.01094	2.01099	2.01094	2.01099								33.1467	3.16313	3.15979	3.06842	3.06697
																33.7	1.24513	1.14151	1.26775	1.1401	1.13976	1.26985								28.8259	2.01118	2.01118	2.01118	2.01118	2.01124	2.01118	2.01124								33.0967	3.17048	3.18698	3.06776	3.0668
																33.65	1.3076	1.14173	1.24442	1.13958	1.13925	1.24724								28.7259	2.01827	2.01827	2.01827	2.01827	2.01833	2.01827	2.01833								33.0467	3.20564	3.22021	3.06721	3.06658
																33.6	1.21424	1.14232	1.2243	1.13913	1.13882	1.22811								28.6259	2.02546	2.02546	2.02546	2.02546	2.02551	2.02546	2.02551								32.9967	3.24021	3.26027	3.0667	3.06629
																33.55	1.2241	1.14348	1.20735	1.13891	1.13861	1.21252								28.5259	2.04703	2.04703	2.04703	2.04703	2.04708	2.04703	2.04708								32.9467	3.28067	3.30735	3.0662	3.06594
																33.5	1.25144	1.14505	1.19303	1.13862	1.13833	1.20004								28.4259	2.04028	2.04028	2.04028	2.04028	2.04033	2.04028	2.04033								32.8967	3.36765	3.36155	3.06561	3.06544
																33.45	1.18774	1.14739	1.1813	1.13849	1.13821	1.19076								28.3259	2.05909	2.05909	2.05909	2.05909	2.05914	2.05909	2.05914								32.8467	3.40125	3.42311	3.06499	3.06489
																33.4	1.19255	1.15051	1.17167	1.13834	1.13808	1.18437								28.2259	2.05998	2.05998	2.05998	2.05998	2.06002	2.05998	2.06002								32.7967	3.45592	3.49092	3.06431	3.06425
																33.35	1.15018	1.15472	1.16399	1.1383	1.13805	1.18091								28.1259	2.09907	2.09907	2.09907	2.09907	2.09912	2.09907	2.09912								32.7467	3.57326	3.56354	3.06345	3.06341
																33.3	1.18984	1.16006	1.15775	1.13817	1.13792	1.18014								28.0259	2.08189	2.08189	2.08189	2.08189	2.08193	2.08189	2.08193								32.6967	3.64154	3.63914	3.06248	3.06246
																33.25	1.18113	1.16695	1.15284	1.13805	1.13781	1.18221								27.9259	2.06254	2.06254	2.06254	2.06254	2.06258	2.06254	2.06258								32.6467	3.70958	3.71497	3.06141	3.06139
																33.2	1.14387	1.17575	1.14907	1.13803	1.1378	1.18725								27.8259	2.09351	2.09351	2.09351	2.09351	2.09355	2.09351	2.09355								32.5967	3.82519	3.7877	3.06015	3.06014
																33.15	1.2238	1.18655	1.14597	1.13781	1.13759	1.19515								27.7259	2.12527	2.12527	2.12527	2.12527	2.1253	2.12527	2.1253								32.5467	3.88961	3.85392	3.05878	3.05877
																33.1	1.22921	1.19991	1.14353	1.13757	1.13736	1.2063								27.6259	2.12143	2.12143	2.12143	2.12143	2.12146	2.12143	2.12146								32.4967	3.93698	3.90932	3.05733	3.05733
																33.05	1.20637	1.2163	1.14169	1.1374	1.13719	1.221								27.5259	2.07317	2.07317	2.07317	2.07317	2.07321	2.07317	2.07321								32.4467	4	3.95094	3.05578	3.05578
																33	1.20937	1.23604	1.14027	1.13721	1.13702	1.23948								27.4259	2.09622	2.09622	2.09622	2.09622	2.09625	2.09622	2.09625								32.3967	3.98631	3.97623	3.05425	3.05425
																32.95	1.24243	1.25942	1.13909	1.13695	1.13676	1.26193								27.3259	2.1037	2.1037	2.1037	2.1037	2.10373	2.1037	2.10373								32.3467	3.97198	3.98279	3.05274	3.05274
																32.9	1.25865	1.28682	1.13811	1.13664	1.13646	1.28865								27.2259	2.11153	2.11153	2.11153	2.11153	2.11156	2.11153	2.11156								32.2967	3.97082	3.9702	3.05123	3.05123
																32.85	1.36232	1.31821	1.13707	1.13608	1.1359	1.31954								27.1259	2.11838	2.11838	2.11838	2.11838	2.1184	2.11838	2.1184								32.2467	3.95998	3.93965	3.04974	3.04974
																32.8	1.353	1.3539	1.13618	1.13554	1.13537	1.35488								27.0259	2.1526	2.1526	2.1526	2.1526	2.15262	2.1526	2.15262								32.1967	3.87066	3.89305	3.04839	3.04839
																32.75	1.42512	1.39356	1.13522	1.13483	1.13466	1.39428								26.9259	2.14526	2.14526	2.14526	2.14526	2.14529	2.14526	2.14529								32.1467	3.77087	3.83285	3.0472	3.0472
																32.7	1.37344	1.4371	1.13446	1.13423	1.13408	1.43764								26.8259	2.1684	2.1684	2.1684	2.1684	2.16843	2.1684	2.16843								32.0967	3.74542	3.76311	3.04605	3.04605
																32.65	1.45367	1.48354	1.13355	1.13345	1.13329	1.48395								26.7259	2.16057	2.16057	2.16057	2.16057	2.1606	2.16057	2.1606								32.0467	3.66518	3.68752	3.04503	3.04503
																32.6	1.54621	1.53185	1.13245	1.13243	1.13228	1.53218								26.6259	2.1717	2.1717	2.1717	2.1717	2.17172	2.1717	2.17172								31.9967	3.57422	3.60959	3.04416	3.04416
																32.55	1.58077	1.58091	1.13129	1.13132	1.13118	1.58117								26.5259	2.20445	2.20445	2.20445	2.20445	2.20447	2.20445	2.20447								31.9467	3.51136	3.53258	3.04339	3.04339
																32.5	1.65324	1.62878	1.12973	1.12979	1.12965	1.62899								26.4259	2.18322	2.18322	2.18322	2.18322	2.18325	2.18322	2.18325								31.8967	3.43818	3.45903	3.04274	3.04274
																32.45	1.7366	1.674	1.12809	1.12818	1.12804	1.67419								26.3259	2.1685	2.1685	2.1685	2.1685	2.16852	2.1685	2.16852								31.8467	3.36292	3.39088	3.04222	3.04222
																32.4	1.75234	1.71481	1.12654	1.12664	1.12651	1.71497								26.2259	2.22513	2.22513	2.22513	2.22513	2.22515	2.22513	2.22515								31.7967	3.31487	3.32956	3.04177	3.04177
																32.35	1.73462	1.74923	1.12504	1.12514	1.12502	1.74938																							31.7467	3.26317	3.27544	3.0414	3.0414
																32.3	1.76296	1.77525	1.12332	1.12343	1.1233	1.77538																							31.6967	3.23736	3.22862	3.04108	3.04108
																32.25	1.76286	1.79177	1.12174	1.12185	1.12174	1.7919																							31.6467	3.19577	3.18922	3.04083	3.04083
																32.2	1.7863	1.79761	1.12011	1.12022	1.1201	1.79774																							31.5967	3.16161	3.15649	3.04063	3.04063
																32.15	1.8	1.79227	1.11832	1.11843	1.11831	1.79239																							31.5467	3.1295	3.12971	3.04048	3.04048
																32.1	1.80012	1.77621	1.11664	1.11675	1.11664	1.77632																							31.4967	3.11653	3.10821	3.04036	3.04036
																32.05	1.76587	1.75017	1.11505	1.11515	1.11505	1.75028																							31.4467	3.09497	3.09129	3.04027	3.04027
																32	1.71779	1.7155	1.11357	1.11367	1.11357	1.7156																							31.3967	3.08277	3.07806	3.0402	3.0402
																31.95	1.70667	1.67375	1.11211	1.11221	1.11211	1.67385																							31.3467	3.07157	3.06786	3.04015	3.04015
																31.9	1.68203	1.62687	1.11072	1.11081	1.11072	1.62697																							31.2967	3.08181	3.06018	3.04008	3.04008
																31.85	1.52909	1.57711	1.10969	1.10978	1.10969	1.57721																							31.2467	3.07037	3.05443	3.04003	3.04003
																31.8	1.51106	1.52601	1.1087	1.1088	1.1087	1.5261																							31.1967	3.06712	3.05016	3.03998	3.03998
																31.75	1.44135	1.47538	1.10789	1.10798	1.10789	1.47547																							31.1467	3.05837	3.04706	3.03995	3.03995
																31.7	1.45036	1.42645	1.10705	1.10714	1.10705	1.42654																							31.0967	3.05082	3.04485	3.03993	3.03993
																31.65	1.4158	1.38039	1.10629	1.10638	1.10629	1.38048																							31.0467	3.05042	3.04327	3.03992	3.03992
																31.6	1.33047	1.33811	1.10574	1.10582	1.10574	1.3382																							30.9967	3.05656	3.04215	3.03989	3.03989
																31.55	1.30132	1.29994	1.10526	1.10534	1.10526	1.30002																							30.9467	3.04817	3.04139	3.03988	3.03988
																31.5	1.30463	1.26602	1.10477	1.10485	1.10477	1.2661																							30.8967	3.04837	3.04086	3.03986	3.03986
																31.45	1.22119	1.23642	1.10434	1.10442	1.10434	1.2365																							30.8467	3.04251	3.04051	3.03986	3.03986
																31.4	1.20956	1.21099	1.10396	1.10403	1.10396	1.21106																							30.7967	3.04311	3.04027	3.03985	3.03985
																31.35	1.18294	1.18941	1.10359	1.10367	1.10359	1.18948																							30.7467	3.04102	3.04012	3.03985	3.03985
																31.3	1.1652	1.17154	1.10344	1.10351	1.10344	1.17161																							30.6967	3.04769	3.04	3.03984	3.03984
																31.25	1.1637	1.15679	1.10329	1.10336	1.10329	1.15686																							30.6467	3.04416	3.03993	3.03983	3.03983
																31.2	1.12073	1.14486	1.10325	1.10332	1.10325	1.14493																							30.5967	3.04508	3.03989	3.03982	3.03982
																31.15	1.12285	1.13507	1.10303	1.1031	1.10303	1.13514																							30.5467	3.03942	3.03986	3.03982	3.03982
																31.1	1.13371	1.12715	1.10271	1.10278	1.10271	1.12721																							30.4967	3.05544	3.03982	3.0398	3.0398
																31.05	1.11212	1.121	1.10254	1.1026	1.10254	1.12106																							30.4467	3.05327	3.03979	3.03977	3.03977
																31	1.11928	1.11623	1.10243	1.10249	1.10243	1.11629																							30.3967	3.04062	3.03978	3.03977	3.03977
																30.95	1.11786	1.11257	1.10234	1.1024	1.10234	1.11263																							30.3467	3.03725	3.03977	3.03977	3.03977
																30.9	1.11258	1.10972	1.10222	1.10227	1.10222	1.10978																							30.2967	3.02934	3.03975	3.03975	3.03975
																30.85	1.10379	1.10755	1.10209	1.10215	1.10209	1.10761																							30.2467	3.03994	3.03975	3.03975	3.03975
																30.8	1.10709	1.10589	1.10195	1.10201	1.10195	1.10594																							30.1967	3.04813	3.03974	3.03974	3.03974
																30.75	1.11352	1.10473	1.10193	1.10198	1.10193	1.10478																							30.1467	3.04279	3.03973	3.03973	3.03973
																30.7	1.08742	1.10378	1.10179	1.10185	1.10179	1.10383																							30.0967	3.04929	3.03972	3.03972	3.03972
																30.65	1.13546	1.1031	1.10171	1.10176	1.10171	1.10315																							30.0467	3.05054	3.0397	3.0397	3.0397
																30.6	1.12224	1.10262	1.10166	1.10171	1.10166	1.10267																							29.9967	3.04672	3.03969	3.03969	3.03969
																30.55	1.08407	1.10228	1.10162	1.10167	1.10162	1.10233																							29.9467	3.04155	3.03968	3.03968	3.03968
																30.5	1.09322	1.10204	1.10159	1.10164	1.10159	1.10209																							29.8967	3.03825	3.03968	3.03968	3.03968
																30.45	1.08648	1.10186	1.10155	1.1016	1.10155	1.1019																							29.8467	3.04046	3.03968	3.03968	3.03968
																30.4	1.10937	1.10149	1.10129	1.10133	1.10129	1.10154																							29.7967	3.04359	3.03967	3.03967	3.03967
																30.35	1.10538	1.10114	1.10101	1.10105	1.10101	1.10119																							29.7467	3.04472	3.03967	3.03967	3.03967
																30.3	1.11142	1.10107	1.10098	1.10103	1.10098	1.10111																							29.6967	3.04355	3.03966	3.03966	3.03966
																30.25	1.07987	1.10099	1.10093	1.10097	1.10093	1.10103																							29.6467	3.03163	3.03965	3.03965	3.03965
																30.2	1.11262	1.10094	1.1009	1.10094	1.1009	1.10098																							29.5967	3.03476	3.03964	3.03964	3.03964
																30.15	1.11022	1.11024	1.11022	1.11026	1.11022	1.11028																							29.5467	3.04183	3.03963	3.03963	3.03963
																30.1	1.1024	1.10242	1.1024	1.10245	1.1024	1.10246																							29.4967	3.04223	3.03963	3.03963	3.03963
																30.05	1.11623	1.11624	1.11623	1.11627	1.11623	1.11628																							29.4467	3.04363	3.03962	3.03962	3.03962
																30	1.11112	1.11112	1.11112	1.11116	1.11112	1.11116																							29.3967	3.05002	3.03961	3.03961	3.03961
																29.95	1.13546	1.13546	1.13546	1.1355	1.13546	1.1355																							29.3467	3.0499	3.03959	3.03959	3.03959
																29.9	1.18233	1.18233	1.18233	1.18237	1.18233	1.18237																							29.2967	3.03946	3.03959	3.03959	3.03959
																29.85	1.13726	1.13726	1.13726	1.1373	1.13726	1.1373																							29.2467	3.04191	3.03959	3.03959	3.03959
																29.8	1.18624	1.18624	1.18624	1.18627	1.18624	1.18628																							29.1967	3.04151	3.03958	3.03958	3.03958
																29.75	1.16971	1.16971	1.16971	1.16975	1.16971	1.16975																							29.1467	3.03781	3.03958	3.03958	3.03958
																29.7	1.15168	1.15168	1.15168	1.15172	1.15168	1.15172																							29.0967	3.03942	3.03942	3.03942	3.03942
																29.65	1.15228	1.15228	1.15228	1.15232	1.15228	1.15232																							29.0467	3.04403	3.04403	3.04403	3.04403
																29.6	1.21599	1.21599	1.21599	1.21602	1.21599	1.21602																							28.9967	3.05206	3.05206	3.05206	3.05206
																29.55	1.17993	1.17993	1.17993	1.17996	1.17993	1.17996																							28.9467	3.04909	3.04909	3.04909	3.04909
																29.5	1.1598	1.1598	1.1598	1.15983	1.1598	1.15983																							28.8967	3.04319	3.04319	3.04319	3.04319
																29.45	1.12404	1.12404	1.12404	1.12407	1.12404	1.12407																							28.8467	3.03613	3.03613	3.03613	3.03613
																29.4	1.12554	1.12554	1.12554	1.12557	1.12554	1.12557																							28.7967	3.03095	3.03095	3.03095	3.03095
																29.35	1.15799	1.15799	1.15799	1.15802	1.15799	1.15802																							28.7467	3.04303	3.04303	3.04303	3.04303
																29.3	1.13786	1.13786	1.13786	1.13789	1.13786	1.13789																							28.6967	3.04689	3.04689	3.04689	3.04689
																29.25	1.14267	1.14267	1.14267	1.1427	1.14267	1.1427																							28.6467	3.04424	3.04424	3.04424	3.04424
																29.2	1.12013	1.12013	1.12013	1.12016	1.12013	1.12016																							28.5967	3.04147	3.04147	3.04147	3.04147
																29.15	1.11472	1.11472	1.11472	1.11475	1.11472	1.11475																							28.5467	3.03143	3.03143	3.03143	3.03143
																29.1	1.24213	1.24213	1.24213	1.24216	1.24213	1.24216																							28.4967	3.04058	3.04058	3.04058	3.04058
																29.05	1.23461	1.23461	1.23461	1.23464	1.23461	1.23464																							28.4467	3.04953	3.04953	3.04953	3.04953
																29	1.17452	1.17452	1.17452	1.17455	1.17452	1.17455																							28.3967	3.0468	3.0468	3.0468	3.0468
																28.95	1.22951	1.22951	1.22951	1.22953	1.22951	1.22953																							28.3467	3.04247	3.04247	3.04247	3.04247
																28.9	1.21208	1.21208	1.21208	1.21211	1.21208	1.21211																							28.2967	3.04544	3.04544	3.04544	3.04544
																28.85	1.23041	1.23041	1.23041	1.23043	1.23041	1.23043																							28.2467	3.05206	3.05206	3.05206	3.05206
																28.8	1.29501	1.29501	1.29501	1.29504	1.29501	1.29504																							28.1967	3.0407	3.0407	3.0407	3.0407
																28.75	1.24243	1.24243	1.24243	1.24245	1.24243	1.24245																							28.1467	3.04857	3.04857	3.04857	3.04857
																28.7	1.20186	1.20186	1.20186	1.20189	1.20186	1.20189																							28.0967	3.0521	3.0521	3.0521	3.0521
																28.65	1.20637	1.20637	1.20637	1.20639	1.20637	1.20639																							28.0467	3.04721	3.04721	3.04721	3.04721
																28.6	1.17031	1.17031	1.17031	1.17034	1.17031	1.17034																							27.9967	3.05792	3.05792	3.05792	3.05792
																28.55	1.19195	1.19195	1.19195	1.19197	1.19195	1.19197																							27.9467	3.0509	3.0509	3.0509	3.0509
																28.5	1.15048	1.15048	1.15048	1.1505	1.15048	1.1505																							27.8967	3.05363	3.05363	3.05363	3.05363
																28.45	1.17422	1.17422	1.17422	1.17424	1.17422	1.17424																							27.8467	3.0509	3.0509	3.0509	3.0509
																28.4	1.23161	1.23161	1.23161	1.23163	1.23161	1.23163																							27.7967	3.05431	3.05431	3.05431	3.05431
																28.35	1.21749	1.21749	1.21749	1.21751	1.21749	1.21751																							27.7467	3.06362	3.06362	3.06362	3.06362
																28.3	1.19826	1.19826	1.19826	1.19828	1.19826	1.19828																							27.6967	3.05913	3.05913	3.05913	3.05913
																28.25	1.31815	1.31815	1.31815	1.31817	1.31815	1.31817																							27.6467	3.06246	3.06246	3.06246	3.06246
																28.2	1.28059	1.28059	1.28059	1.28061	1.28059	1.28061																							27.5967	3.05744	3.05744	3.05744	3.05744
																28.15	1.23612	1.23612	1.23612	1.23614	1.23612	1.23614																							27.5467	3.06182	3.06182	3.06182	3.06182
																28.1	1.27638	1.27638	1.27638	1.2764	1.27638	1.2764																							27.4967	3.06872	3.06872	3.06872	3.06872
																28.05	1.30343	1.30343	1.30343	1.30345	1.30343	1.30345																							27.4467	3.0576	3.0576	3.0576	3.0576
																28	1.25835	1.25835	1.25835	1.25837	1.25835	1.25837																							27.3967	3.0672	3.0672	3.0672	3.0672
																27.95	1.27248	1.27248	1.27248	1.27249	1.27248	1.27249																							27.3467	3.06856	3.06856	3.06856	3.06856
																27.9	1.27428	1.27428	1.27428	1.2743	1.27428	1.2743																							27.2967	3.06531	3.06531	3.06531	3.06531
																27.85	1.27548	1.27548	1.27548	1.2755	1.27548	1.2755																							27.2467	3.07101	3.07101	3.07101	3.07101
																27.8	1.27248	1.27248	1.27248	1.27249	1.27248	1.27249																							27.1967	3.07354	3.07354	3.07354	3.07354
																27.75	1.29231	1.29231	1.29231	1.29233	1.29231	1.29233																							27.1467	3.0796	3.0796	3.0796	3.0796
																27.7	1.27999	1.27999	1.27999	1.28001	1.27999	1.28001																							27.0967	3.07221	3.07221	3.07221	3.07221
																27.65	1.2875	1.2875	1.2875	1.28752	1.2875	1.28752																							27.0467	3.06993	3.06993	3.06993	3.06993
																27.6	1.24784	1.24784	1.24784	1.24785	1.24784	1.24785																							26.9967	3.07659	3.07659	3.07659	3.07659
																27.55	1.33467	1.33467	1.33467	1.33469	1.33467	1.33469																							26.9467	3.08265	3.08265	3.08265	3.08265
																27.5	1.42392	1.42392	1.42392	1.42393	1.42392	1.42393																							26.8967	3.08088	3.08088	3.08088	3.08088
																27.45	1.43293	1.43293	1.43293	1.43295	1.43293	1.43295																							26.8467	3.08658	3.08658	3.08658	3.08658
																27.4	1.46779	1.46779	1.46779	1.4678	1.46779	1.4678																							26.7967	3.08582	3.08582	3.08582	3.08582
																27.35	1.46088	1.46088	1.46088	1.46089	1.46088	1.46089																							26.7467	3.09453	3.09453	3.09453	3.09453
																27.3	1.48401	1.48401	1.48401	1.48403	1.48401	1.48403																							26.6967	3.08879	3.08879	3.08879	3.08879
																27.25	1.50835	1.50835	1.50835	1.50837	1.50835	1.50837																							26.6467	3.10613	3.10613	3.10613	3.10613
																27.2	1.51436	1.51436	1.51436	1.51438	1.51436	1.51438																							26.5967	3.09369	3.09369	3.09369	3.09369
																27.15	1.44195	1.44195	1.44195	1.44196	1.44195	1.44196																							26.5467	3.10878	3.10878	3.10878	3.10878
																27.1	1.52909	1.52909	1.52909	1.5291	1.52909	1.5291																							26.4967	3.10537	3.10537	3.10537	3.10537
																27.05	1.52819	1.52819	1.52819	1.5282	1.52819	1.5282																							26.4467	3.10043	3.10043	3.10043	3.10043
																27	1.5354	1.5354	1.5354	1.53541	1.5354	1.53541																							26.3967	3.10649	3.10649	3.10649	3.10649
																26.95	1.62254	1.62254	1.62254	1.62255	1.62254	1.62255																							26.3467	3.12054	3.12054	3.12054	3.12054
																26.9	1.57326	1.57326	1.57326	1.57327	1.57326	1.57327																							26.2967	3.11264	3.11264	3.11264	3.11264
																26.85	1.56304	1.56304	1.56304	1.56305	1.56304	1.56305																							26.2467	3.11625	3.11625	3.11625	3.11625
																26.8	1.6619	1.6619	1.6619	1.66191	1.6619	1.66191																							26.1967	3.11219	3.11219	3.11219	3.11219
																26.75	1.57837	1.57837	1.57837	1.57838	1.57837	1.57838																							26.1467	3.13086	3.13086	3.13086	3.13086
																26.7	1.6658	1.6658	1.6658	1.66582	1.6658	1.66582																							26.0967	3.11517	3.11517	3.11517	3.11517
																26.65	1.69495	1.69495	1.69495	1.69496	1.69495	1.69496																							26.0467	3.1146	3.1146	3.1146	3.1146
																26.6	1.69495	1.69495	1.69495	1.69496	1.69495	1.69496																							25.9967	3.11946	3.11946	3.11946	3.11946
																																													25.9467	3.12677	3.12677	3.12677	3.12677
																																													25.8967	3.12934	3.12934	3.12934	3.12934
																																													25.8467	3.12833	3.12833	3.12833	3.12833
																																													25.7967	3.12942	3.12942	3.12942	3.12942
																																													25.7467	3.12962	3.12962	3.12962	3.12962
																																													25.6967	3.12797	3.12797	3.12797	3.12797
																																													25.6467	3.1297	3.1297	3.1297	3.1297
																																													25.5967	3.12384	3.12384	3.12384	3.12384
																																													25.5467	3.13006	3.13006	3.13006	3.13006
																																													25.4967	3.12428	3.12428	3.12428	3.12428
																																													25.4467	3.11946	3.11946	3.11946	3.11946
																																													25.3967	3.13548	3.13548	3.13548	3.13548
																																													25.3467	3.14334	3.14334	3.14334	3.14334
																																													25.2967	3.13929	3.13929	3.13929	3.13929
																																													25.2467	3.13821	3.13821	3.13821	3.13821
																																													25.1967	3.13106	3.13106	3.13106	3.13106
																																													25.1467	3.13941	3.13941	3.13941	3.13941
																																													25.0967	3.13536	3.13536	3.13536	3.13536
																																													25.0467	3.14736	3.14736	3.14736	3.14736
																																													24.9967	3.14218	3.14218	3.14218	3.14218
																																													24.9467	3.13793	3.13793	3.13793	3.13793
																																													24.8967	3.13487	3.13487	3.13487	3.13487
																																													24.8467	3.14969	3.14969	3.14969	3.14969
																																													24.7967	3.14483	3.14483	3.14483	3.14483
																																													24.7467	3.14005	3.14005	3.14005	3.14005
																																													24.6967	3.14286	3.14286	3.14286	3.14286
																																													24.6467	3.14294	3.14294	3.14294	3.14294
																																													24.5967	3.13383	3.13383	3.13383	3.13383
																																													24.5467	3.12524	3.12524	3.12524	3.12524
																																													24.4967	3.13022	3.13022	3.13022	3.13022
																																													24.4467	3.12717	3.12717	3.12717	3.12717
[truncated: 23 more columns]

## Sheet: Fig.1d
	δ	error	L	error
	-0.04	0.03	1.7	0.4
	-0.025	0.02	4.7	0.5
	-0.005	0.02	8.6	0.5
	-0.005	0.02	18	0.7

## Sheet: Fig. 1e
	Wavelength (nm)	1-Transmission (%)	Absorbable photon flux	Irradiance of lamp
	1100	0.00117	0.000513228	6.00477e-07
	1099	0.00107	0.000521621	5.58134e-07
	1098	0.00868	0.000533263	4.62872e-06
	1097	0.00117	0.000547999	6.41159e-07
	1096	0.00117	0.000565	6.6105e-07
	1095	0.00868	0.000583167	5.06189e-06
	1094	0.00868	0.000601716	5.22289e-06
	1093	0.00117	0.000619392	7.24689e-07
	1092	0.0099	0.0006361	6.29739e-06
	1091	0.00868	0.000651953	5.65895e-06
	1090	0.00868	0.000667638	5.7951e-06
	1089	0.00443	0.000682611	3.02397e-06
	1088	0.01077	0.000696021	7.49615e-06
	1087	0.01131	0.000705697	7.98143e-06
	1086	0.00365	0.000708852	2.58731e-06
	1085	0.00219	0.000702848	1.53924e-06
	1084	0.00854	0.000687752	5.8734e-06
	1083	0.00748	0.000665	4.9742e-06
	1082	0.00662	0.000637545	4.22055e-06
	1081	0.00106	0.000609002	6.45542e-07
	1080	0.0023	0.000582655	1.34011e-06
	1079	0.00435	0.000560106	2.43646e-06
	1078	0.00548	0.000541523	2.96755e-06
	1077	0.00101	0.000526736	5.32004e-07
	1076	0.00644	0.00051444	3.31299e-06
	1075	0.00326	0.000504006	1.64306e-06
	1074	0.00117	0.000494504	5.7857e-07
	1073	0.00302	0.000485747	1.46696e-06
	1072	0.00868	0.000477616	4.14571e-06
	1071	0.00868	0.000470106	4.08052e-06
	1070	0.0022	0.000463897	1.02057e-06
	1069	0.000629221	0.00045949	2.89121e-07
	1068	0.00526	0.000457168	2.4047e-06
	1067	0.000684696	0.00045704	3.12933e-07
	1066	0.00868	0.000459478	3.98827e-06
	1065	0.00868	0.000464019	4.02768e-06
	1064	0.00868	0.000470354	4.08268e-06
	1063	0.00868	0.000478459	4.15302e-06
	1062	0.00868	0.000488623	4.24125e-06
	1061	0.00868	0.00050045	4.34391e-06
	1060	0.00868	0.00051422	4.46343e-06
	1059	0.00868	0.000529443	4.59557e-06
	1058	0.00183	0.000545494	9.98254e-07
	1057	0.000962072	0.000560839	5.39567e-07
	1056	0.01296	0.000573832	7.43686e-06
	1055	0.00868	0.000582623	5.05717e-06
	1054	0.01296	0.000585829	7.59235e-06
	1053	0.00868	0.000582587	5.05686e-06
	1052	0.00868	0.000573263	4.97593e-06
	1051	0.00868	0.000558847	4.8508e-06
	1050	0.00868	0.000541359	4.699e-06
	1049	0.0031	0.000522546	1.61989e-06
	1048	0.00266	0.000504261	1.34133e-06
	1047	0.00868	0.000487677	4.23304e-06
	1046	0.01296	0.000473452	6.13594e-06
	1045	0.00082404	0.000461695	3.80455e-07
	1044	0.00868	0.000452298	3.92594e-06
	1043	0.01296	0.000445259	5.77055e-06
	1042	0.00868	0.000440322	3.82199e-06
	1041	0.00844	0.000437459	3.69215e-06
	1040	0.0092	0.000436805	4.0186e-06
	1039	0.00495	0.000438105	2.16862e-06
	1038	0.00641	0.000441182	2.82798e-06
	1037	0.01296	0.000445428	5.77275e-06
	1036	0.01102	0.000450386	4.96326e-06
	1035	0.00847	0.000455369	3.85697e-06
	1034	0.01123	0.000459816	5.16373e-06
	1033	0.00868	0.000463437	4.02263e-06
	1032	0.00594	0.000466389	2.77035e-06
	1031	0.00619	0.000469107	2.90377e-06
	1030	0.00945	0.000472204	4.46233e-06
	1029	0.012	0.000476364	5.71637e-06
	1028	0.00736	0.000482206	3.54904e-06
	1027	0.00961	0.000490242	4.71123e-06
	1026	0.01297	0.000500853	6.49607e-06
	1025	0.00902	0.000514122	4.63738e-06
	1024	0.00878	0.000530907	4.66137e-06
	1023	0.00563	0.000551437	3.10459e-06
	1022	0.00376	0.000577139	2.17004e-06
	1021	0.000539879	0.000608269	3.28392e-07
	1020	0.00639	0.000646493	4.13109e-06
	1019	0.00376	0.000691528	2.60014e-06
	1018	0.00639	0.000743641	4.75187e-06
	1017	0.00376	0.000800639	3.0104e-06
	1016	0.00761	0.000858754	6.53512e-06
	1015	0.000439671	0.000912762	4.01315e-07
	1014	0.00723	0.000956008	6.91194e-06
	1013	0.00452	0.000982943	4.4429e-06
	1012	0.003	0.00098967	2.96901e-06
	1011	0.00367	0.00097698	3.58552e-06
	1010	0.00639	0.000949308	6.06608e-06
	1009	0.00639	0.0009135	5.83727e-06
	1008	0.00367	0.000878069	3.22251e-06
	1007	0.00639	0.000849789	5.43015e-06
	1006	0.00639	0.000833227	5.32432e-06
	1005	0.00367	0.000829788	3.04532e-06
	1004	0.00131	0.000839799	1.10014e-06
	1003	0.00319	0.000863474	2.75448e-06
	1002	0.00798	0.000902788	7.20425e-06
	1001	0.00677	0.000962487	6.51604e-06
	1000	0.00376	0.00105	3.95997e-06
	999	0.00415	0.00119	4.92083e-06
	998	0.00733	0.00138	1.00789e-05
	997	0.00367	0.00162	5.94333e-06
	996	0.00639	0.00191	1.22065e-05
	995	0.00639	0.00221	1.41272e-05
	994	0.00639	0.00247	1.58122e-05
	993	0.00639	0.00264	1.68976e-05
	992	0.00639	0.00268	1.71479e-05
	991	0.00639	0.00259	1.65235e-05
	990	0.000238003	0.00238	5.65516e-07
	989	0.00639	0.00211	1.34676e-05
	988	0.00639	0.00185	1.18068e-05
	987	0.00639	0.00166	1.05784e-05
	986	0.00367	0.00157	5.76545e-06
	985	0.00639	0.0016	1.02522e-05
	984	0.00367	0.00174	6.39414e-06
	983	0.00639	0.00195	1.24342e-05
	982	0.00639	0.00216	1.3792e-05
	981	0.00367	0.00232	8.50582e-06
	980	0.00126	0.00237	2.9907e-06
	979	0.00123	0.0023	2.83484e-06
	978	0.000290832	0.00212	6.17797e-07
	977	0.00122	0.00187	2.27799e-06
	976	0.00639	0.00159	1.01686e-05
	975	0.00367	0.00134	4.92946e-06
	974	0.00639	0.00115	7.33918e-06
	973	0.00122	0.00101	1.23122e-06
	972	0.00367	0.00091328	3.35174e-06
	971	0.00639	0.00084349	5.3899e-06
	970	0.00122	0.000782045	9.54095e-07
	969	0.00367	0.000721231	2.64692e-06
	968	3.66362e-05	0.000658974	2.41423e-08
	967	0.00639	0.000598304	3.82317e-06
	966	0.00367	0.000541619	1.98774e-06
	965	0.00763	0.000493001	3.7616e-06
	964	0.00639	0.000454337	2.90321e-06
	963	0.00488	0.000427218	2.08482e-06
	962	0.00222	0.000411291	9.13066e-07
	961	0.00222	0.000406406	9.02222e-07
	960	0.00122	0.000412411	5.03141e-07
	959	0.00122	0.000429294	5.23739e-07
	958	0.00264	0.000458663	1.21087e-06
	957	0.00264	0.000500642	1.3217e-06
	956	0.00214	0.000555614	1.18901e-06
	955	0.00488	0.000619327	3.02232e-06
	954	0.00264	0.00068639	1.81207e-06
	953	0.00264	0.00074804	1.97483e-06
	952	0.00264	0.000795578	2.10032e-06
	951	0.0029	0.000822936	2.38651e-06
	950	0.00214	0.000828539	1.77307e-06
	949	0.00488	0.000815826	3.98123e-06
	948	0.00182	0.000790868	1.43938e-06
	947	0.00106	0.000762047	8.07769e-07
	946	0.0025	0.000736302	1.84075e-06
	945	0.00264	0.000717813	1.89503e-06
	944	0.00297	0.00070894	2.10555e-06
	943	0.00264	0.000708929	1.87157e-06
	942	0.00125	0.000714711	8.93389e-07
	941	0.00264	0.000721136	1.9038e-06
	940	0.000628852	0.000721886	4.5396e-07
	939	0.00264	0.000710457	1.87561e-06
	938	0.00211	0.000682684	1.44046e-06
	937	0.00264	0.000638845	1.68655e-06
	936	0.000784476	0.000583616	4.57833e-07
	935	0.00142	0.000523835	7.43846e-07
	934	0.00264	0.000467883	1.23521e-06
	933	0.000430433	0.000421479	1.81418e-07
	932	0.00264	0.000387104	1.02195e-06
	931	0.00332	0.000363757	1.20767e-06
	930	0.000430433	0.000349927	1.5062e-07
	929	0.00634	0.000344055	2.18131e-06
	928	0.00425	0.000345558	1.46862e-06
	927	0.00426	0.000355726	1.51539e-06
	926	0.00217	0.000376317	8.16608e-07
	925	0.000881942	0.000410099	3.61684e-07
	924	0.00599	0.000460507	2.75844e-06
	923	0.0045	0.000536174	2.41278e-06
	922	0.00311	0.000645304	2.00689e-06
	921	0.00602	0.000795207	4.78714e-06
	920	0.00753	0.000979752	7.37753e-06
	919	0.01104	0.00118	1.30511e-05
	918	0.00555	0.00137	7.60271e-06
	917	0.00636	0.0015	9.53624e-06
	916	0.00177	0.00154	2.72346e-06
	915	0.000495262	0.00148	7.30781e-07
	914	0.000495262	0.00133	6.56445e-07
	913	0.00321	0.00112	3.59622e-06
	912	0.00321	0.000911769	2.92678e-06
	911	0.00585	0.000749399	4.38398e-06
	910	0.00684	0.000662502	4.53152e-06
	909	0.00585	0.00066185	3.87182e-06
	908	0.00596	0.000733814	4.37353e-06
	907	0.00517	0.000852598	4.40793e-06
	906	0.0103	0.000976991	1.0063e-05
	905	0.00159	0.00107	1.69484e-06
	904	0.00534	0.0011	5.85984e-06
	903	0.0103	0.00107	1.10132e-05
	902	0.00772	0.000999403	7.71539e-06
	901	0.00534	0.000920627	4.91615e-06
	900	0.0103	0.000871279	8.97417e-06
	899	0.00534	0.000873783	4.666e-06
	898	0.00843	0.000924954	7.79737e-06
	897	0.00743	0.00101	7.47407e-06
	896	0.00772	0.00108	8.35694e-06
	895	0.00991	0.00112	1.11156e-05
	894	0.0103	0.00111	1.14306e-05
	893	0.00349	0.00105	3.66429e-06
	892	0.00209	0.000961661	2.00987e-06
	891	0.00258	0.000875838	2.25966e-06
	890	0.000571753	0.00082609	4.72319e-07
	889	0.00216	0.000843767	1.82254e-06
	888	0.00146	0.00095009	1.38713e-06
	887	0.00425	0.00116	4.93649e-06
	886	0.00425	0.00147	6.22627e-06
	885	0.00383	0.00183	6.99624e-06
	884	0.00433	0.00219	9.46774e-06
	883	0.00322	0.00246	7.91982e-06
	882	0.00216	0.00257	5.5617e-06
	881	0.00216	0.0025	5.39551e-06
	880	0.000922881	0.00225	2.07441e-06
	879	0.000287174	0.00188	5.38614e-07
	878	0.000951468	0.00147	1.39458e-06
	877	0.00138	0.0011	1.5157e-06
	876	0.00138	0.000814458	1.12395e-06
	875	0.00184	0.000624066	1.14828e-06
	874	0.00101	0.000510572	5.15678e-07
	873	0.00143	0.000449751	6.43144e-07
	872	0.000937231	0.000412757	3.86848e-07
	871	1.52449e-06	0.00038525	5.8731e-10
	870	0.00143	0.00036227	5.18046e-07
	869	0.00143	0.000342904	4.90352e-07
	868	0.00365	0.0003264	1.19136e-06
	867	0.00365	0.000312179	1.13945e-06
	866	0.00143	0.000299314	4.2802e-07
	865	0.00365	0.000287426	1.04911e-06
	864	0.00365	0.000276245	1.00829e-06
	863	0.000769671	0.000265944	2.04689e-07
	862	0.00365	0.000256996	9.38035e-07
	861	0.00365	0.000249921	9.12211e-07
	860	0.00365	0.000244773	8.93421e-07
	859	0.000769671	0.000241337	1.8575e-07
	858	0.00365	0.000239258	8.73292e-07
	857	0.000769671	0.000237989	1.83173e-07
	856	0.000769671	0.000237229	1.82589e-07
	855	0.000769671	0.000236934	1.82361e-07
	854	0.000769671	0.000237337	1.82672e-07
	853	0.00365	0.000238648	8.71065e-07
	852	0.00365	0.000241428	8.81213e-07
	851	0.00365	0.000246109	8.98297e-07
	850	0.00365	0.000253494	9.25252e-07
	849	0.000571638	0.000264605	1.51258e-07
	848	0.00365	0.000282187	1.02998e-06
	847	0.000875019	0.000309818	2.71097e-07
	846	0.00504	0.000351699	1.77256e-06
	845	0.000875019	0.000409184	3.58043e-07
	844	0.0026	0.000481352	1.25152e-06
	843	0.0026	0.0005645	1.4677e-06
	842	0.00504	0.000651639	3.28426e-06
	841	0.00751	0.000741208	5.56647e-06
	840	0.00751	0.000837994	6.29333e-06
	839	0.00745	0.000949327	7.07249e-06
	838	0.00689	0.00108	7.42098e-06
	837	0.01072	0.00122	1.31025e-05
	836	0.01076	0.00137	1.4754e-05
	835	0.0082	0.00151	1.23625e-05
	834	0.01133	0.00163	1.84672e-05
	833	0.01107	0.00176	1.94677e-05
	832	0.01081	0.00191	2.06956e-05
	831	0.01235	0.00214	2.64283e-05
	830	0.01366	0.00247	3.37973e-05
	829	0.01435	0.00294	4.22386e-05
	828	0.01266	0.00352	4.46017e-05
	827	0.018	0.00418	7.5173e-05
	826	0.01473	0.00483	7.11916e-05
	825	0.01587	0.00537	8.5251e-05
	824	0.01851	0.00566	0.00010477
	823	0.01724	0.00561	9.6694e-05
	822	0.0178	0.00521	9.281e-05
	821	0.01802	0.00452	8.14689e-05
	820	0.01891	0.00365	6.90484e-05
	819	0.01891	0.00279	5.26969e-05
	818	0.01884	0.00206	3.8724e-05
	817	0.01947	0.00152	2.96158e-05
	816	0.01891	0.00118	2.22808e-05
	815	0.01884	0.000999939	1.88389e-05
	814	0.02188	0.000918047	2.00869e-05
	813	0.02172	0.000881576	1.91478e-05
	812	0.02306	0.000866191	1.99744e-05
	811	0.02829	0.000862237	2.43927e-05
	810	0.02563	0.000863505	2.21316e-05
	809	0.02167	0.000865871	1.87634e-05
	808	0.0231	0.000866572	2.00178e-05
	807	0.02634	0.000864969	2.27833e-05
	806	0.02628	0.000862386	2.26635e-05
	805	0.02722	0.00086152	2.34506e-05
	804	0.02995	0.000865571	2.59238e-05
	803	0.02809	0.000877407	2.46464e-05
	802	0.02783	0.000897565	2.49792e-05
	801	0.02587	0.00092428	2.39111e-05
	800	0.0274	0.00095338	2.61226e-05
	799	0.02634	0.000979234	2.5793e-05
	798	0.02525	0.000996733	2.51675e-05
	797	0.02725	0.001	2.73661e-05
	796	0.02825	0.001	2.83721e-05
	795	0.03093	0.001	3.1014e-05
	794	0.03093	0.00101	3.11124e-05
	793	0.03016	0.00102	3.07235e-05
	792	0.0303	0.00104	3.15446e-05
	791	0.03154	0.00107	3.36581e-05
	790	0.03068	0.00109	3.33834e-05
	789	0.02989	0.0011	3.27834e-05
	788	0.03015	0.00109	3.28914e-05
	787	0.02989	0.00107	3.20631e-05
	786	0.03082	0.00105	3.23208e-05
	785	0.03046	0.00103	3.12953e-05
	784	0.0303	0.00101	3.07348e-05
	783	0.03244	0.00101	3.27894e-05
	782	0.03244	0.00102	3.29374e-05
	781	0.03171	0.00103	3.2527e-05
	780	0.03219	0.00104	3.34739e-05
	779	0.03619	0.00106	3.82667e-05
	778	0.03702	0.00108	3.99452e-05
	777	0.03766	0.00111	4.16897e-05
	776	0.0389	0.00114	4.44179e-05
	775	0.04073	0.00119	4.8272e-05
	774	0.04457	0.00124	5.50855e-05
	773	0.04711	0.0013	6.10567e-05
	772	0.05395	0.00137	7.37684e-05
	771	0.05818	0.00146	8.48867e-05
	770	0.06162	0.00158	9.72676e-05
	769	0.06206	0.00173	0.000107322
	768	0.0638	0.00191	0.000121674
	767	0.07043	0.00209	0.000147485
	766	0.07527	0.00226	0.000170175
	765	0.08371	0.00237	0.000198482
	764	0.08734	0.00241	0.00021021
	763	0.09003	0.00237	0.000212972
	762	0.10082	0.00226	0.000227895
	761	0.10982	0.00212	0.000232768
	760	0.12101	0.00198	0.000239215
	759	0.1266	0.00185	0.000234788
	758	0.1294	0.00176	0.000227708
	757	0.14009	0.00169	0.000237307
	756	0.15108	0.00165	0.000249768
	755	0.15508	0.00163	0.000252097
	754	0.16107	0.0016	0.000258416
	753	0.17066	0.00159	0.000270748
	752	0.18546	0.00157	0.000291365
	751	0.19655	0.00156	0.000305666
	750	0.20714	0.00154	0.000318859
	749	0.21394	0.00153	0.000326492
	748	0.23233	0.00152	0.000352814
	747	0.24542	0.00152	0.000373092
	746	0.26492	0.00153	0.000406103
	745	0.28131	0.00155	0.000437203
	744	0.2989	0.00158	0.000472205
	743	0.3195	0.0016	0.00051231
	742	0.34149	0.00162	0.000553062
	741	0.35309	0.00163	0.000573891
	740	0.37368	0.00162	0.000606494
	739	0.38847	0.00162	0.000627943
	738	0.40757	0.00161	0.000656934
	737	0.41426	0.00162	0.000669222
	736	0.41905	0.00163	0.000682632
	735	0.42225	0.00165	0.000696374
	734	0.43264	0.00167	0.000721983
	733	0.43073	0.00168	0.000723512
	732	0.42583	0.00168	0.000713443
	731	0.42102	0.00165	0.000696267
	730	0.41501	0.00162	0.000670566
	729	0.40421	0.00157	0.000633386
	728	0.3928	0.00151	0.000594276
	727	0.38229	0.00146	0.00055811
	726	0.36729	0.00141	0.00051852
	725	0.35688	0.00137	0.000490188
	724	0.33797	0.00135	0.000455194
	723	0.32987	0.00133	0.000439924
	722	0.31766	0.00133	0.000423883
	721	0.29935	0.00135	0.000403931
	720	0.28535	0.00138	0.000393039
	719	0.26984	0.00142	0.000382809
	718	0.25743	0.00147	0.000378318
	717	0.24603	0.00153	0.000375652
	716	0.23242	0.00158	0.000367971
	715	0.21891	0.00163	0.000357155
	714	0.21371	0.00166	0.000355303
	713	0.1979	0.00167	0.000330648
	712	0.19	0.00165	0.000314248
	711	0.183	0.00162	0.00029573
	710	0.175	0.00156	0.000273611
	709	0.17	0.00151	0.000256115
	708	0.162	0.00145	0.000235564
	707	0.155	0.00141	0.000219035
	706	0.148	0.00139	0.000205131
	705	0.144	0.00137	0.000197841
	704	0.138	0.00137	0.000189736
	703	0.137	0.00139	0.000189876
	702	0.135	0.0014	0.000189439
	701	0.133	0.00142	0.000189394
	700	0.13172	0.00145	0.000190374
	699	0.12741	0.00147	0.000186807
	698	0.1236	0.00149	0.000183911
	697	0.1199	0.00151	0.000181494
	696	0.11829	0.00155	0.000183093
	695	0.11588	0.00159	0.000184492
	694	0.11098	0.00165	0.000182807
	693	0.11217	0.00171	0.000191745
	692	0.11186	0.00177	0.000198265
	691	0.10616	0.00183	0.0001941
	690	0.10745	0.00187	0.000201023
	689	0.10684	0.0019	0.000202609
	688	0.10594	0.0019	0.000201735
	687	0.10843	0.0019	0.000205723
	686	0.10832	0.00188	0.000203519
	685	0.10662	0.00185	0.000197499
	684	0.10371	0.00182	0.000188721
	683	0.1046	0.00178	0.000186574
	682	0.1041	0.00175	0.000181898
	681	0.10889	0.00171	0.000186625
	680	0.10748	0.00169	0.000181296
	679	0.11578	0.00167	0.000193366
	678	0.11677	0.00166	0.00019421
	677	0.11646	0.00166	0.00019379
	676	0.11806	0.00167	0.000197119
	675	0.12115	0.00168	0.000203174
	674	0.12334	0.00168	0.000207632
	673	0.12424	0.00169	0.000209736
	672	0.12513	0.00169	0.000211647
	671	0.12682	0.00169	0.000214811
	670	0.12322	0.0017	0.00020889
	669	0.12251	0.0017	0.000207727
	668	0.1226	0.00169	0.000207716
	667	0.123	0.00169	0.00020798
	666	0.12609	0.00169	0.000212514
	665	0.12499	0.00168	0.000209811
	664	0.12758	0.00167	0.000213211
	663	0.12987	0.00166	0.000216123
	662	0.13487	0.00166	0.000223611
	661	0.13826	0.00165	0.00022856
	660	0.13885	0.00165	0.000229097
	659	0.14235	0.00165	0.000234661
	658	0.14334	0.00165	0.000236401
	657	0.14463	0.00165	0.000239041
	656	0.14433	0.00166	0.000239617
	655	0.14672	0.00167	0.000245309
	654	0.14741	0.00169	0.000248954
	653	0.14631	0.00171	0.000250163
	652	0.1496	0.00173	0.000259237
	651	0.14939	0.00175	0.000262118
	650	0.15489	0.00177	0.000274255
	649	0.15408	0.00178	0.000273877
	648	0.15797	0.00177	0.000280192
	647	0.16267	0.00176	0.000286434
	646	0.16346	0.00174	0.000284686
	645	0.16365	0.00172	0.000281629
	644	0.16635	0.0017	0.000283215
	643	0.16684	0.00169	0.000281857
	642	0.16453	0.00168	0.000276786
	641	0.16623	0.00168	0.000279488
	640	0.16532	0.00169	0.000278591
	639	0.17051	0.00169	0.000288721
	638	0.17221	0.0017	0.000293487
	637	0.1703	0.00172	0.000292349
	636	0.17419	0.00173	0.000301243
	635	0.17689	0.00174	0.000307938
	634	0.17418	0.00175	0.000304686
	633	0.17947	0.00175	0.00031485
	632	0.18317	0.00176	0.000321709
	631	0.18786	0.00176	0.000329807
	630	0.19246	0.00175	0.000337627
	629	0.19895	0.00175	0.000349061
	628	0.20714	0.00176	0.000364
	627	0.21114	0.00176	0.000372315
	626	0.21593	0.00177	0.000382779
	625	0.21752	0.00178	0.000388129
	624	0.21932	0.0018	0.000393927
	623	0.22011	0.00181	0.000397473
	622	0.2226	0.00181	0.000403345
	621	0.2275	0.00181	0.000412553
	620	0.23119	0.00181	0.000418325
	619	0.23328	0.0018	0.000420049
	618	0.23918	0.00179	0.000427842
	617	0.24567	0.00177	0.000435989
	616	0.24926	0.00176	0.000438628
	615	0.25546	0.00175	0.000445953
	614	0.26225	0.00173	0.000454625
	613	0.26454	0.00172	0.000455702
	612	0.27344	0.00171	0.00046861
	611	0.27603	0.00171	0.000471173
	610	0.28272	0.0017	0.000481048
	609	0.28852	0.0017	0.000489758
	608	0.29861	0.0017	0.000506374
	607	0.3052	0.0017	0.000517607
	606	0.3155	0.0017	0.000535774
	605	0.32079	0.0017	0.000546219
	604	0.32838	0.00171	0.000561249
	603	0.33648	0.00172	0.000577598
	602	0.33957	0.00173	0.00058576
	601	0.34606	0.00173	0.000600118
	600	0.34356	0.00174	0.000599216
	599	0.34785	0.00175	0.000610429
	598	0.35644	0.00177	0.00062972
	597	0.35684	0.00178	0.00063507
	596	0.36473	0.00179	0.000653863
	595	0.36572	0.00181	0.00066017
	594	0.37092	0.00182	0.000673778
	593	0.37151	0.00183	0.000678536
	592	0.37091	0.00183	0.000680198
	591	0.3728	0.00184	0.000685781
	590	0.37429	0.00184	0.000689704
	589	0.37719	0.00184	0.000695197
	588	0.37998	0.00184	0.000699541
	587	0.38047	0.00184	0.000698927
	586	0.37937	0.00183	0.000694431
	585	0.38596	0.00182	0.000702719
	584	0.39385	0.00181	0.000711961
	583	0.39045	0.00179	0.00069971
	582	0.39314	0.00178	0.000697914
	581	0.39523	0.00176	0.00069621
	580	0.39243	0.00175	0.000688437
	579	0.39672	0.00176	0.000696367
	578	0.39261	0.00176	0.000692683
	577	0.38821	0.00178	0.000690219
	576	0.3899	0.00179	0.000697796
	575	0.38669	0.0018	0.000695119
	574	0.38539	0.0018	0.000694394
	573	0.37918	0.0018	0.000683687
	572	0.37707	0.00181	0.000680702
	571	0.37907	0.00181	0.000686586
	570	0.37636	0.00182	0.000685096
	569	0.37195	0.00183	0.000681269
	568	0.37345	0.00184	0.000687626
	567	0.37244	0.00184	0.000686957
	566	0.37663	0.00184	0.000693574
	565	0.37333	0.00183	0.000684757
	564	0.37762	0.00182	0.000688776
	563	0.38181	0.00181	0.000692852
	562	0.38101	0.00181	0.000689309
	561	0.3803	0.00181	0.000687258
	560	0.38299	0.00181	0.00069246
	559	0.38439	0.00181	0.000696169
	558	0.38478	0.00181	0.000698313
	557	0.38967	0.00182	0.000708493
	556	0.38927	0.00182	0.000708974
	555	0.38936	0.00182	0.000710095
	554	0.39076	0.00183	0.00071345
	553	0.39295	0.00183	0.000718279
	552	0.39944	0.00183	0.000730928
	551	0.40584	0.00183	0.000743459
	550	0.40723	0.00183	0.000746971
	549	0.41662	0.00184	0.000765168
	548	0.41922	0.00184	0.000770809
	547	0.42011	0.00184	0.000773128
	546	0.4228	0.00184	0.000778455
	545	0.4229	0.00184	0.000778659
	544	0.42749	0.00184	0.000786779
	543	0.42558	0.00184	0.000782584
	542	0.42818	0.00184	0.00078642
	541	0.43687	0.00183	0.000801227
	540	0.43856	0.00183	0.000803219
	539	0.44916	0.00183	0.000821567
	538	0.45665	0.00183	0.000834411
	537	0.46774	0.00183	0.000854013
	536	0.47444	0.00182	0.000865612
	535	0.48053	0.00182	0.000876092
	534	0.48502	0.00182	0.00088365
	533	0.49392	0.00182	0.000899088
	532	0.50161	0.00182	0.000912376
	531	0.5008	0.00182	0.000910364
	530	0.5043	0.00182	0.000916278
	529	0.50769	0.00182	0.000921972
	528	0.51578	0.00181	0.000936111
	527	0.52308	0.00181	0.000948753
	526	0.52577	0.00181	0.000952726
	525	0.53586	0.00181	0.000969903
	524	0.55156	0.00181	0.000997045
	523	0.55615	0.0018	0.001
	522	0.56984	0.0018	0.00103
	521	0.57574	0.0018	0.00103
	520	0.59173	0.00179	0.00106
	519	0.60533	0.00179	0.00108
	518	0.61462	0.00178	0.00109
	517	0.62771	0.00177	0.00111
	516	0.63421	0.00177	0.00112
	515	0.6454	0.00176	0.00113
	514	0.65709	0.00175	0.00115
	513	0.66269	0.00174	0.00115
	512	0.66998	0.00173	0.00116
	511	0.68207	0.00172	0.00117
	510	0.68307	0.00171	0.00117
	509	0.69506	0.00171	0.00119
	508	0.70405	0.0017	0.0012
	507	0.71235	0.0017	0.00121
	506	0.72354	0.0017	0.00123
	505	0.72523	0.0017	0.00123
	504	0.72873	0.0017	0.00124
	503	0.73582	0.00169	0.00125
	502	0.73741	0.0017	0.00125
	501	0.73781	0.0017	0.00125
	500	0.7329	0.00171	0.00125
	499	0.73039	0.00173	0.00126
	498	0.73269	0.00175	0.00129
	497	0.73698	0.00179	0.00132
	496	0.73087	0.00182	0.00133
	495	0.73347	0.00185	0.00136
	494	0.73286	0.00187	0.00137
	493	0.73435	0.00188	0.00138
	492	0.73755	0.00187	0.00138
	491	0.73084	0.00185	0.00135
	490	0.72563	0.00183	0.00133
	489	0.72453	0.00182	0.00132
	488	0.71912	0.00182	0.00131
	487	0.71341	0.00184	0.00131
	486	0.71011	0.00187	0.00133
	485	0.7064	0.00189	0.00134
	484	0.70249	0.0019	0.00134
	483	0.69709	0.0019	0.00133
	482	0.69758	0.00188	0.00131
	481	0.69938	0.00185	0.0013
	480	0.69737	0.00182	0.00127
	479	0.70046	0.0018	0.00126
	478	0.70126	0.00179	0.00126
	477	0.70035	0.00181	0.00126
	476	0.70234	0.00184	0.00129
	475	0.69664	0.00189	0.00131
	474	0.70013	0.00194	0.00136
	473	0.70552	0.00201	0.00141
	472	0.70542	0.00207	0.00146
	471	0.71491	0.00212	0.00151
	470	0.7166	0.00216	0.00154
	469	0.7214	0.00217	0.00157
	468	0.72879	0.00216	0.00157
	467	0.72878	0.00212	0.00155
	466	0.73318	0.00207	0.00152
	465	0.74027	0.00201	0.00149
	464	0.74066	0.00195	0.00145
	463	0.74896	0.0019	0.00142
	462	0.75845	0.00185	0.0014
	461	0.76664	0.00181	0.00138
	460	0.77974	0.00177	0.00138
	459	0.78973	0.00173	0.00137
	458	0.80272	0.00171	0.00137
	457	0.81482	0.0017	0.00138
	456	0.82211	0.00169	0.00139
	455	0.8311	0.0017	0.00141
	454	0.8348	0.0017	0.00142
	453	0.84079	0.00171	0.00144
	452	0.84918	0.00171	0.00145
	451	0.86168	0.0017	0.00147
	450	0.87077	0.00168	0.00146
	449	0.88406	0.00165	0.00146
	448	0.89936	0.00161	0.00145
	447	0.91215	0.00158	0.00144
	446	0.92584	0.00156	0.00144
	445	0.94274	0.00154	0.00145
	444	0.94813	0.00153	0.00145
	443	0.96523	0.00152	0.00147
	442	0.97552	0.00152	0.00148
	441	0.99111	0.00151	0.0015
	440	1.00951	0.0015	0.00151
	439	1.018	0.00149	0.00151
	438	1.03939	0.00147	0.00153
	437	1.05799	0.00145	0.00154
	436	1.06808	0.00143	0.00153
	435	1.08497	0.00141	0.00153
	434	1.09277	0.00139	0.00152
	433	1.10836	0.00138	0.00153
	432	1.12035	0.00136	0.00153
	431	1.13265	0.00135	0.00153
	430	1.14384	0.00134	0.00154
	429	1.15583	0.00134	0.00154
	428	1.16343	0.00133	0.00155
	427	1.17302	0.00132	0.00155
	426	1.17381	0.00132	0.00155
	425	1.17141	0.00132	0.00155
	424	1.1717	0.00132	0.00155
	423	1.17649	0.00132	0.00156
	422	1.17059	0.00133	0.00155
	421	1.17128	0.00132	0.00155
	420	1.16287	0.00132	0.00154
	419	1.15307	0.00132	0.00152
	418	1.15056	0.00131	0.00151
	417	1.14145	0.0013	0.00149
	416	1.12295	0.0013	0.00145
	415	1.11934	0.00129	0.00144
	414	1.10973	0.00128	0.00143
	413	1.09783	0.00128	0.0014
	412	1.09362	0.00127	0.00139
	411	1.07081	0.00125	0.00134
	410	1.06071	0.00124	0.00131
	409	1.0519	0.00122	0.00128
	408	1.03309	0.00119	0.00123
	407	1.02499	0.00117	0.0012
	406	1.00848	0.00115	0.00116
	405	1.00388	0.00112	0.00113
	404	1.01	0.0011	0.00112
	403	1	0.00109	0.00109
	402	0.99	0.00107	0.00106
	401	0.985	0.00106	0.00104
	400	0.975	0.00105	0.00102
	399	0.96	0.00103	0.00099322
	398	0.95	0.00102	0.000970774
	397	0.94	0.00101	0.000946516
	396	0.93	0.000989982	0.000920684
	395	0.92	0.000972006	0.000894245
	394	0.91	0.000954088	0.00086822
	393	0.9	0.000937181	0.000843463
	392	0.88	0.000921807	0.00081119
	391	0.87	0.000907964	0.000789929
	390	0.86	0.000895208	0.000769879
	389	0.83	0.000882573	0.000732536
	388	0.83	0.000869774	0.000721912
	387	0.82	0.000856439	0.00070228
	386	0.8	0.000842255	0.000673804
	385	0.79	0.000826969	0.000653306
	384	0.8	0.000810466	0.000648373
	383	0.79	0.000792695	0.000626229
	382	0.77	0.000773856	0.000595869
	381	0.76	0.000754088	0.000573107
	380	0.76	0.000733687	0.000557602
	379	0.76	0.000713412	0.000542193
	378	0.75	0.000693614	0.00052021
	377	0.74	0.000674473	0.00049911
	376	0.7407	0.00065655	0.000486306
	375	0.7407	0.000639973	0.000474028
	374	0.7467	0.000624619	0.000466403
	373	0.7338	0.000610362	0.000447884
	372	0.7419	0.000597239	0.000443092
	371	0.7469	0.00058497	0.000436914
	370	0.7382	0.00057364	0.000423461
	369	0.7314	0.000563604	0.00041222
	368	0.7293	0.000555375	0.000405035
	367	0.7316	0.000549188	0.000401786
	366	0.732	0.000545634	0.000399404
	365	0.733	0.00054503	0.000399507
	364	0.7219	0.000547074	0.000394933
	363	0.7263	0.000551344	0.000400441
	362	0.7267	0.000557342	0.00040502
	361	0.7317	0.000563654	0.000412425
	360	0.7285	0.000569255	0.000414702
	359	0.7179	0.000573146	0.000411461
	358	0.7173	0.000574495	0.000412085
	357	0.7218	0.000573514	0.000413963
	356	0.6998	0.0005713	0.000399796
	355	0.6985	0.000569512	0.000397804
	354	0.6979	0.000570937	0.000398457
	353	0.7018	0.000579151	0.000406448
	352	0.6973	0.000595794	0.000415447
	351	0.6903	0.000621349	0.000428917
	350	0.692	0.000654213	0.000452715
	349	0.6971	0.000689056	0.000480341
	348	0.698	0.000719114	0.000501942
	347	0.6863	0.000738082	0.000506546
	346	0.6823	0.000740291	0.000505101
	345	0.6846	0.00072263	0.000494712
	344	0.6835	0.000685212	0.000468342
	343	0.6776	0.00063325	0.00042909
	342	0.6689	0.000576608	0.000385693
	341	0.664	0.000524074	0.000347985
	340	0.6688	0.000483102	0.000323099
	339	0.6613	0.000454808	0.000300765
	338	0.657	0.000434508	0.000285472
	337	0.6555	0.000414546	0.000271735
	336	0.6498	0.00038794	0.000252083
	335	0.6555	0.000349921	0.000229373
	334	0.6503	0.000299737	0.000194919
	333	0.6425	0.000241698	0.000155291
	332	0.635	0.000182123	0.000115648
	331	0.6241	0.000128532	8.02168e-05
	330	0.6227	8.62134e-05	5.36851e-05
	329	0.6255	5.58615e-05	3.49414e-05
	328	0.6213	3.60683e-05	2.24092e-05
	327	0.6134	2.45434e-05	1.50549e-05
	326	0.6095	1.81302e-05	1.10504e-05
	325	0.6028	1.45533e-05	8.77273e-06
	324	0.6059	1.24872e-05	7.56601e-06
	323	0.5981	1.11806e-05	6.6871e-06
	322	0.591	1.04078e-05	6.15101e-06
	321	0.5855	1.01289e-05	5.93044e-06
	320	0.5801	1.04292e-05	6.04995e-06
	319	0.5819	1.15223e-05	6.7048e-06
	318	0.586	1.35296e-05	7.92835e-06
	317	0.5744	1.63898e-05	9.41431e-06
	316	0.573	1.98386e-05	1.13675e-05
	315	0.5694	2.32834e-05	1.32576e-05
	314	0.5583	2.59661e-05	1.44969e-05
	313	0.5589	2.72861e-05	1.52502e-05
	312	0.5508	2.68657e-05	1.47976e-05
	311	0.5389	2.4825e-05	1.33782e-05
	310	0.5364	2.16578e-05	1.16172e-05
	309	0.5119	1.81182e-05	9.27472e-06
	308	0.517	1.50124e-05	7.76143e-06
	307	0.5189	1.29517e-05	6.72063e-06
	306	0.4898	1.23498e-05	6.04891e-06
	305	0.4518	1.35069e-05	6.10243e-06
	304	0.4505	1.64966e-05	7.43172e-06
	303	0.4341	2.13094e-05	9.25043e-06
	302	0.4571	2.76838e-05	1.26543e-05
	301	0.4122	3.51514e-05	1.44894e-05
	300	0.3725	4.28978e-05	1.59794e-05

## Sheet: Fig. 1f
	0.7 μm								1.8 μm								4.2 μm
	Wavelength (nm)	Data	Wavelength (nm)	P1	P2	P3	Sum		Wavelength (nm)	Data	Wavelength (nm)	P1	P2	P3	Sum		Wavelength (nm)	Data	Wavelength (nm)	P1	P2	P3	Sum
	680	-0.000956653	680	0.000329976	0.01076	1.98368e-06	0.0111		680	1.1024	680	1.10055	1.10601	1.1	1.10656		680	2.18935	680	2.2	2.20287	2.2	2.20287
	680.451	0.00301	680.451	0.000396568	0.01149	2.2574e-06	0.01189		680.451	1.0974	680.451	1.10066	1.10645	1.1	1.10711		680.451	2.1912	680.451	2.2	2.20306	2.2	2.20307
	680.903	0.00167	680.903	0.00047551	0.01225	2.56706e-06	0.01273		680.903	1.10106	680.903	1.10077	1.10693	1.1	1.10771		680.903	2.22018	680.903	2.2	2.20327	2.2	2.20327
	681.354	0.00681	681.354	0.000568898	0.01306	2.91724e-06	0.01363		681.354	1.0986	681.354	1.10091	1.10744	1.1	1.10835		681.354	2.20552	681.354	2.2	2.20348	2.2	2.20349
	681.806	0.01288	681.806	0.000679075	0.01392	3.31283e-06	0.0146		681.806	1.10471	681.806	1.10107	1.10798	1.1	1.10905		681.806	2.22032	681.806	2.2	2.20371	2.2	2.20372
	682.257	0.00976	682.257	0.000808784	0.01482	3.75954e-06	0.01563		682.257	1.10056	682.257	1.10126	1.10855	1.1	1.10981		682.257	2.22994	682.257	2.2	2.20395	2.2	2.20396
	682.708	0.00603	682.708	0.000961072	0.01577	4.26345e-06	0.01673		682.708	1.10503	682.708	1.10147	1.10916	1.1	1.11064		682.708	2.19619	682.708	2.2	2.20421	2.2	2.20422
	683.16	0.00178	683.16	0.00114	0.01677	4.83166e-06	0.01791		683.16	1.10793	683.123	1.1017	1.10975	1.1	1.11146		683.16	2.21551	683.16	2.2	2.20448	2.20001	2.20449
	683.611	0.00624	683.611	0.00135	0.01782	5.4717e-06	0.01918		683.611	1.11237	683.16	1.10172	1.10981	1.1	1.11153		683.611	2.20781	683.611	2.20001	2.20476	2.20001	2.20477
	684.062	0.01145	683.904	0.0015	0.01854	5.92943e-06	0.02004		684.062	1.10505	683.253	1.10178	1.10995	1.1	1.11173		684.062	2.19501	684.062	2.20001	2.20506	2.20001	2.20507
	684.514	0.00653	684.034	0.00157	0.01886	6.14437e-06	0.02044		684.514	1.10466	683.383	1.10186	1.11014	1.1	1.112		684.514	2.2016	684.514	2.20001	2.20538	2.20001	2.20539
	684.965	0.01818	684.062	0.00159	0.01893	6.19237e-06	0.02053		684.965	1.11267	683.514	1.10195	1.11034	1.1	1.11229		684.965	2.20571	684.965	2.20001	2.20571	2.20001	2.20573
	685.417	0.01947	684.164	0.00165	0.01919	6.36674e-06	0.02085		685.417	1.11264	683.611	1.10201	1.11049	1.1	1.1125		685.417	2.23207	685.417	2.20001	2.20606	2.20001	2.20608
	685.868	0.0177	684.294	0.00173	0.01952	6.59678e-06	0.02126		685.868	1.10546	683.644	1.10203	1.11054	1.1	1.11258		685.868	2.2005	685.868	2.20002	2.20643	2.20001	2.20646
	686.319	0.02011	684.424	0.00181	0.01986	6.83473e-06	0.02168		686.319	1.10774	683.774	1.10212	1.11075	1.1	1.11288		686.319	2.19544	686.319	2.20002	2.20682	2.20001	2.20685
	686.771	0.01768	684.514	0.00187	0.0201	7.00311e-06	0.02198		686.771	1.11786	683.904	1.10222	1.11096	1.1	1.11318		686.771	2.2083	686.771	2.20003	2.20723	2.20001	2.20727
	687.222	0.01253	684.555	0.0019	0.02021	7.08087e-06	0.02211		687.222	1.12139	684.034	1.10232	1.11117	1.1	1.11349		687.222	2.21152	687.222	2.20003	2.20766	2.20001	2.2077
	687.674	0.02003	684.685	0.00199	0.02056	7.33544e-06	0.02255		687.674	1.11912	684.062	1.10234	1.11122	1.1	1.11356		687.674	2.19469	687.674	2.20004	2.20811	2.20001	2.20816
	688.125	0.03126	684.815	0.00209	0.02091	7.59873e-06	0.023		688.125	1.11832	684.164	1.10242	1.11139	1.1	1.11381		688.125	2.19989	688.125	2.20005	2.20858	2.20001	2.20865
	688.576	0.04572	684.945	0.00219	0.02127	7.87102e-06	0.02346		688.576	1.12285	684.294	1.10253	1.11161	1.1	1.11414		688.576	2.20863	688.576	2.20006	2.20908	2.20002	2.20916
	689.028	0.04651	684.965	0.0022	0.02132	7.91438e-06	0.02353		689.028	1.12675	684.424	1.10264	1.11183	1.1	1.11447		689.028	2.17374	689.028	2.20008	2.2096	2.20002	2.20969
	689.479	0.05116	685.075	0.00229	0.02163	8.1526e-06	0.02393		689.479	1.13508	684.514	1.10272	1.11199	1.1	1.11471		689.479	2.18963	689.479	2.2001	2.21014	2.20002	2.21026
	689.931	0.05902	685.205	0.0024	0.022	8.44377e-06	0.02441		689.931	1.13732	684.555	1.10276	1.11206	1.1	1.11482		689.931	2.22792	689.76	2.20011	2.2105	2.20002	2.21063
	690.382	0.06633	685.335	0.00251	0.02237	8.74483e-06	0.02489		690.382	1.13795	684.685	1.10288	1.11229	1.1	1.11517		690.382	2.22682	689.89	2.20012	2.21066	2.20002	2.2108
	690.833	0.06115	685.417	0.00258	0.02261	8.93821e-06	0.0252		690.833	1.14183	684.815	1.103	1.11252	1.1	1.11553		690.833	2.20817	689.931	2.20012	2.21071	2.20002	2.21086
	691.285	0.05766	685.465	0.00263	0.02275	9.05611e-06	0.02539		691.285	1.14379	684.945	1.10313	1.11276	1.1	1.1159		691.285	2.2263	690.02	2.20012	2.21083	2.20002	2.21098
	691.736	0.06438	685.596	0.00275	0.02314	9.37792e-06	0.0259		691.736	1.13594	684.965	1.10315	1.1128	1.1	1.11596		691.736	2.24356	690.15	2.20013	2.211	2.20002	2.21116
	692.188	0.06003	685.726	0.00287	0.02353	9.71062e-06	0.02641		692.188	1.14314	685.075	1.10327	1.113	1.1	1.11627		692.188	2.22943	690.28	2.20014	2.21118	2.20002	2.21134
	692.639	0.07076	685.856	0.00301	0.02392	1.00545e-05	0.02694		692.639	1.16152	685.205	1.10341	1.11325	1.1	1.11666		692.639	2.21228	690.382	2.20015	2.21131	2.20002	2.21148
	693.09	0.0886	685.868	0.00302	0.02396	1.00873e-05	0.02699		693.09	1.16288	685.335	1.10356	1.1135	1.1	1.11706		693.09	2.20992	690.41	2.20015	2.21135	2.20002	2.21152
	693.542	0.07832	685.986	0.00314	0.02433	1.041e-05	0.02748		693.542	1.16075	685.417	1.10365	1.11366	1.1	1.11731		693.542	2.21714	690.541	2.20016	2.21153	2.20002	2.21171
	693.993	0.0808	686.116	0.00329	0.02473	1.07775e-05	0.02803		693.993	1.17551	685.465	1.10371	1.11375	1.1	1.11746		693.993	2.20131	690.671	2.20017	2.21171	2.20003	2.2119
	694.444	0.09334	686.246	0.00344	0.02514	1.11573e-05	0.02859		694.444	1.18193	685.596	1.10387	1.11401	1.1	1.11788		694.444	2.19483	690.801	2.20017	2.21189	2.20003	2.21209
	694.896	0.09648	686.319	0.00352	0.02538	1.13765e-05	0.02891		694.896	1.18245	685.726	1.10403	1.11427	1.1	1.11831		694.896	2.21291	690.833	2.20018	2.21194	2.20003	2.21214
	695.347	0.11646	686.376	0.00359	0.02556	1.15498e-05	0.02917		695.347	1.19537	685.856	1.1042	1.11454	1.1	1.11874		695.347	2.22596	690.931	2.20019	2.21208	2.20003	2.21229
	695.799	0.13525	686.507	0.00375	0.02599	1.19554e-05	0.02975		695.799	1.20264	685.868	1.10422	1.11456	1.1	1.11878		695.799	2.2067	691.061	2.2002	2.21226	2.20003	2.21249
	696.25	0.14845	686.637	0.00392	0.02641	1.23746e-05	0.03035		696.25	1.21064	685.986	1.10438	1.11481	1.1	1.11919		696.25	2.18629	691.191	2.20021	2.21245	2.20003	2.21269
	696.701	0.15581	686.767	0.0041	0.02685	1.28077e-05	0.03096		696.701	1.22299	686.116	1.10456	1.11508	1.1	1.11965		696.701	2.21757	691.285	2.20022	2.21259	2.20003	2.21284
	697.153	0.14923	686.771	0.0041	0.02686	1.28214e-05	0.03098		697.153	1.2344	686.246	1.10475	1.11536	1.1	1.12012		697.153	2.2382	691.321	2.20022	2.21265	2.20003	2.21289
	697.604	0.16281	686.897	0.00428	0.02729	1.32552e-05	0.03158		697.604	1.24371	686.319	1.10486	1.11552	1.1	1.12038		697.604	2.21733	691.451	2.20023	2.21284	2.20003	2.2131
	698.056	0.19075	687.027	0.00447	0.02774	1.37176e-05	0.03222		698.056	1.25071	686.376	1.10495	1.11564	1.1	1.1206		698.056	2.23039	691.582	2.20025	2.21304	2.20003	2.21331
	698.507	0.21137	687.157	0.00466	0.02819	1.41952e-05	0.03287		698.507	1.2633	686.507	1.10515	1.11593	1.10001	1.12109		698.507	2.2198	691.712	2.20026	2.21324	2.20003	2.21353
	698.958	0.22513	687.222	0.00477	0.02842	1.444e-05	0.0332		698.958	1.27743	686.637	1.10536	1.11622	1.10001	1.12159		698.958	2.21992	691.736	2.20026	2.21328	2.20003	2.21357
	699.41	0.23605	687.287	0.00487	0.02865	1.46887e-05	0.03353		699.41	1.29973	686.767	1.10558	1.11652	1.10001	1.12211		699.41	2.23777	691.842	2.20027	2.21344	2.20003	2.21375
	699.861	0.26545	687.417	0.00508	0.02911	1.51985e-05	0.03421		699.861	1.31691	686.771	1.10559	1.11653	1.10001	1.12212		699.861	2.24288	691.972	2.20029	2.21364	2.20003	2.21397
	700.312	0.28331	687.548	0.0053	0.02958	1.5725e-05	0.0349		700.312	1.33238	686.897	1.10581	1.11682	1.10001	1.12264		700.312	2.23753	692.102	2.20031	2.21385	2.20003	2.21419
	700.764	0.27316	687.674	0.00552	0.03004	1.62514e-05	0.03558		700.764	1.34932	687.027	1.10605	1.11713	1.10001	1.12318		700.764	2.23905	692.188	2.20032	2.21399	2.20003	2.21434
	701.215	0.2811	687.678	0.00553	0.03006	1.62688e-05	0.03561		701.215	1.36678	687.157	1.10629	1.11744	1.10001	1.12373		701.215	2.25419	692.232	2.20032	2.21406	2.20003	2.21442
	701.667	0.31327	687.808	0.00577	0.03054	1.68305e-05	0.03633		701.667	1.3912	687.222	1.10642	1.11759	1.10001	1.12402		701.667	2.24686	692.362	2.20034	2.21427	2.20004	2.21465
	702.118	0.34337	687.938	0.00602	0.03103	1.74106e-05	0.03707		702.118	1.40374	687.287	1.10654	1.11775	1.10001	1.1243		702.118	2.24844	692.492	2.20036	2.21449	2.20004	2.21489
	702.569	0.36473	688.068	0.00627	0.03153	1.80096e-05	0.03782		702.569	1.42317	687.417	1.10681	1.11807	1.10001	1.12488		702.569	2.24463	692.623	2.20038	2.21471	2.20004	2.21513
	703.021	0.37346	688.125	0.00639	0.03174	1.82778e-05	0.03815		703.021	1.4503	687.548	1.10708	1.11839	1.10001	1.12548		703.021	2.23381	692.639	2.20038	2.21473	2.20004	2.21516
	703.472	0.39447	688.198	0.00654	0.03203	1.86282e-05	0.03859		703.472	1.4754	687.674	1.10735	1.11871	1.10001	1.12607		703.472	2.25947	692.753	2.2004	2.21493	2.20004	2.21537
	703.924	0.4232	688.328	0.00682	0.03254	1.92669e-05	0.03937		703.924	1.49524	687.678	1.10736	1.11872	1.10001	1.12609		703.924	2.29256	692.883	2.20042	2.21515	2.20004	2.21561
	704.375	0.44961	688.458	0.0071	0.03305	1.99264e-05	0.04017		704.375	1.50589	687.808	1.10765	1.11906	1.10001	1.12672		704.375	2.29911	693.013	2.20045	2.21538	2.20004	2.21586
	704.826	0.45966	688.576	0.00737	0.03352	2.05426e-05	0.04092		704.826	1.51818	687.938	1.10795	1.1194	1.10001	1.12736		704.826	2.30294	693.09	2.20046	2.21551	2.20004	2.21601
	705.278	0.46193	688.589	0.0074	0.03357	2.06072e-05	0.04099		705.278	1.55714	688.068	1.10827	1.11974	1.10001	1.12801		705.278	2.30562	693.143	2.20047	2.21561	2.20004	2.21612
	705.729	0.48166	688.719	0.00771	0.0341	2.13101e-05	0.04183		705.729	1.57683	688.125	1.10841	1.11989	1.10001	1.12831		705.729	2.29126	693.273	2.2005	2.21584	2.20004	2.21638
	706.181	0.49669	688.849	0.00803	0.03463	2.20357e-05	0.04268		706.181	1.59129	688.198	1.10859	1.12009	1.10001	1.12869		706.181	2.29307	693.403	2.20052	2.21607	2.20004	2.21664
	706.632	0.52018	688.979	0.00836	0.03517	2.27847e-05	0.04356		706.632	1.62066	688.328	1.10892	1.12044	1.10001	1.12937		706.632	2.33831	693.534	2.20055	2.21631	2.20004	2.21691
	707.083	0.54557	689.028	0.00849	0.03538	2.30717e-05	0.04389		707.083	1.63619	688.458	1.10927	1.1208	1.10001	1.13008		707.083	2.32197	693.542	2.20055	2.21632	2.20004	2.21692
	707.535	0.57085	689.109	0.00871	0.03572	2.35578e-05	0.04445		707.535	1.65967	688.576	1.10959	1.12113	1.10001	1.13073		707.535	2.3013	693.664	2.20058	2.21655	2.20005	2.21718
	707.986	0.59281	689.239	0.00906	0.03627	2.43558e-05	0.04536		707.986	1.69286	688.589	1.10963	1.12117	1.10001	1.1308		707.986	2.33046	693.794	2.20061	2.21679	2.20005	2.21745
	708.438	0.62461	689.369	0.00943	0.03684	2.51793e-05	0.04629		708.438	1.7128	688.719	1.10999	1.12154	1.10001	1.13154		708.438	2.33132	693.924	2.20065	2.21704	2.20005	2.21773
	708.889	0.64538	689.479	0.00975	0.03731	2.58948e-05	0.04709		708.889	1.72165	688.849	1.11038	1.12191	1.10001	1.1323		708.889	2.35617	693.993	2.20067	2.21717	2.20005	2.21788
	709.34	0.68033	689.5	0.00981	0.0374	2.60292e-05	0.04724		709.34	1.72555	688.979	1.11077	1.12229	1.10001	1.13307		709.34	2.36922	694.054	2.20068	2.21728	2.20005	2.21802
	709.792	0.68285	689.63	0.01021	0.03798	2.69062e-05	0.04821		709.792	1.75965	689.028	1.11092	1.12243	1.10001	1.13337		709.792	2.37687	694.184	2.20072	2.21754	2.20005	2.2183
	710.243	0.69534	689.76	0.01062	0.03856	2.78111e-05	0.04921		710.243	1.78708	689.109	1.11118	1.12268	1.10001	1.13387		710.243	2.42041	694.314	2.20076	2.21779	2.20005	2.2186
	710.694	0.73971	689.89	0.01104	0.03915	2.87449e-05	0.05022		710.694	1.79391	689.239	1.1116	1.12307	1.10001	1.13468		710.694	2.42333	694.444	2.2008	2.21805	2.20005	2.2189
	711.146	0.76703	689.931	0.01118	0.03933	2.90426e-05	0.05054		711.146	1.80325	689.369	1.11204	1.12346	1.10001	1.13551		711.146	2.41168	694.444	2.2008	2.21805	2.20005	2.2189
	711.597	0.78221	690.02	0.01148	0.03974	2.97083e-05	0.05125		711.597	1.82489	689.479	1.11241	1.1238	1.10001	1.13623		711.597	2.44849	694.575	2.20084	2.21831	2.20005	2.2192
	712.049	0.79129	690.15	0.01194	0.04035	3.07022e-05	0.05231		712.049	1.84655	689.5	1.11249	1.12387	1.10001	1.13636		712.049	2.4315	694.705	2.20088	2.21857	2.20006	2.21951
	712.5	0.83835	690.28	0.01241	0.04096	3.17275e-05	0.05339		712.5	1.87724	689.63	1.11295	1.12427	1.10001	1.13723		712.5	2.41028	694.835	2.20093	2.21884	2.20006	2.21982
	712.951	0.87465	690.382	0.01278	0.04144	3.25512e-05	0.05425		712.951	1.89124	689.76	1.11343	1.12469	1.10001	1.13813		712.951	2.44688	694.896	2.20095	2.21896	2.20006	2.21997
	713.403	0.87036	690.41	0.01289	0.04157	3.27852e-05	0.0545		713.403	1.9169	689.89	1.11392	1.12511	1.10001	1.13904		713.403	2.46315	694.965	2.20098	2.21911	2.20006	2.22014
	713.854	0.90057	690.541	0.01339	0.0422	3.38762e-05	0.05562		713.854	1.94825	689.931	1.11408	1.12524	1.10001	1.13933		713.854	2.49566	695.095	2.20103	2.21938	2.20006	2.22047
	714.306	0.94042	690.671	0.01391	0.04283	3.50016e-05	0.05678		714.306	1.95973	690.02	1.11443	1.12553	1.10001	1.13998		714.306	2.50611	695.225	2.20108	2.21965	2.20006	2.2208
	714.757	0.93687	690.801	0.01445	0.04347	3.61622e-05	0.05795		714.757	1.97906	690.15	1.11496	1.12596	1.10001	1.14093		714.757	2.50433	695.347	2.20113	2.21992	2.20006	2.22111
	715.208	0.9383	690.833	0.01459	0.04363	3.64578e-05	0.05825		715.208	1.99013	690.28	1.1155	1.1264	1.10001	1.14191		715.208	2.55283	695.355	2.20114	2.21993	2.20006	2.22113
	715.66	0.95278	690.931	0.015	0.04411	3.73591e-05	0.05915		715.66	2.00907	690.382	1.11594	1.12674	1.10001	1.14269		715.66	2.58161	695.485	2.20119	2.22021	2.20007	2.22147
	716.111	0.95689	691.061	0.01558	0.04477	3.85935e-05	0.06038		716.111	2.04476	690.41	1.11606	1.12684	1.10001	1.14292		716.111	2.61172	695.616	2.20126	2.2205	2.20007	2.22182
	716.562	0.97295	691.191	0.01617	0.04543	3.98663e-05	0.06164		716.562	2.04713	690.541	1.11664	1.12729	1.10002	1.14394		716.562	2.6328	695.746	2.20132	2.22079	2.20007	2.22218
	717.014	0.98044	691.285	0.01661	0.04591	4.08057e-05	0.06255		717.014	2.04969	690.671	1.11724	1.12774	1.10002	1.14499		717.014	2.63436	695.799	2.20135	2.22091	2.20007	2.22232
	717.465	0.96614	691.321	0.01678	0.0461	4.11788e-05	0.06292		717.465	2.07793	690.801	1.11785	1.1282	1.10002	1.14607		717.465	2.629	695.876	2.20139	2.22108	2.20007	2.22254
	717.917	0.98576	691.451	0.01741	0.04677	4.2532e-05	0.06423		717.917	2.07302	690.833	1.118	1.12832	1.10002	1.14634		717.917	2.66138	696.006	2.20146	2.22137	2.20007	2.2229
	718.368	0.99738	691.582	0.01806	0.04746	4.39272e-05	0.06556		718.368	2.07703	690.931	1.11848	1.12867	1.10002	1.14717		718.368	2.74079	696.136	2.20153	2.22167	2.20007	2.22327
	718.819	1.00324	691.712	0.01873	0.04815	4.53655e-05	0.06693		718.819	2.09342	691.061	1.11913	1.12914	1.10002	1.14829		718.819	2.76836	696.25	2.2016	2.22193	2.20008	2.22361
	719.271	0.96524	691.736	0.01886	0.04828	4.56398e-05	0.06719		719.271	2.09409	691.191	1.1198	1.12962	1.10002	1.14944		719.271	2.77721	696.266	2.20161	2.22197	2.20008	2.22365
	719.722	1.01309	691.842	0.01943	0.04885	4.68483e-05	0.06832		719.722	2.08421	691.285	1.1203	1.12997	1.10002	1.15028		719.722	2.78836	696.396	2.20169	2.22228	2.20008	2.22404
	720.174	0.97962	691.972	0.02014	0.04955	4.83767e-05	0.06974		720.174	2.09117	691.321	1.1205	1.1301	1.10002	1.15062		720.174	2.78379	696.527	2.20177	2.22258	2.20008	2.22443
	720.625	0.96446	692.102	0.02088	0.05027	4.99521e-05	0.0712		720.625	2.08878	691.451	1.12121	1.1306	1.10002	1.15182		720.625	2.80789	696.657	2.20186	2.22289	2.20008	2.22483
	721.076	0.97446	692.188	0.02138	0.05074	5.10121e-05	0.07217		721.076	2.08466	691.582	1.12194	1.13109	1.10002	1.15305		721.076	2.84386	696.701	2.20189	2.223	2.20008	2.22497
	721.528	0.9944	692.232	0.02164	0.05099	5.15758e-05	0.07268		721.528	2.08663	691.712	1.1227	1.1316	1.10002	1.15431		721.528	2.88157	696.787	2.20195	2.22321	2.20008	2.22524
	721.979	0.95261	692.362	0.02242	0.05172	5.32493e-05	0.0742		721.979	2.08443	691.736	1.12284	1.13169	1.10002	1.15455		721.979	2.92642	696.917	2.20204	2.22353	2.20009	2.22566
	722.431	0.94533	692.492	0.02323	0.05246	5.49739e-05	0.07575		722.431	2.052	691.842	1.12347	1.13211	1.10002	1.1556		722.431	2.94971	697.047	2.20214	2.22385	2.20009	2.22608
	722.882	0.92323	692.623	0.02407	0.0532	5.67511e-05	0.07733		722.882	2.03246	691.972	1.12427	1.13262	1.10002	1.15692		722.882	2.9126	697.153	2.20223	2.22411	2.20009	2.22643
	723.333	0.93683	692.639	0.02417	0.0533	5.69775e-05	0.07753		723.333	2.03861	692.102	1.12509	1.13315	1.10002	1.15827		723.333	2.97743	697.177	2.20225	2.22417	2.20009	2.22651
	723.785	0.87956	692.753	0.02492	0.05396	5.85824e-05	0.07894		723.785	2.03145	692.188	1.12565	1.1335	1.10002	1.15917		723.785	3.00751	697.307	2.20236	2.2245	2.20009	2.22695
	724.236	0.88537	692.883	0.02581	0.05472	6.04694e-05	0.08059		724.236	2.00751	692.232	1.12594	1.13368	1.10002	1.15964		724.236	3.0245	697.437	2.20247	2.22483	2.20009	2.2274
	724.688	0.86673	693.013	0.02672	0.05549	6.24135e-05	0.08227		724.688	1.98014	692.362	1.12681	1.13422	1.10002	1.16105		724.688	2.99434	697.568	2.20259	2.22517	2.2001	2.22785
	725.139	0.85482	693.09	0.02727	0.05595	6.35954e-05	0.08329		725.139	1.97197	692.492	1.1277	1.13476	1.10003	1.16249		725.139	3.01471	697.604	2.20262	2.22526	2.2001	2.22798
	725.59	0.84769	693.143	0.02766	0.05627	6.44164e-05	0.08399		725.59	1.96551	692.623	1.12862	1.13531	1.10003	1.16396		725.59	3.06719	697.698	2.20271	2.22551	2.2001	2.22832
	726.042	0.8005	693.273	0.02862	0.05705	6.64798e-05	0.08574		726.042	1.96357	692.639	1.12874	1.13538	1.10003	1.16415		726.042	3.06916	697.828	2.20284	2.22585	2.2001	2.22879
	726.493	0.80971	693.403	0.02961	0.05785	6.86053e-05	0.08753		726.493	1.92642	692.753	1.12957	1.13587	1.10003	1.16546		726.493	3.05425	697.958	2.20298	2.22619	2.2001	2.22927
	726.944	0.76412	693.534	0.03063	0.05865	7.07947e-05	0.08935		726.944	1.92951	692.883	1.13054	1.13643	1.10003	1.167		726.944	3.09042	698.056	2.20308	2.22645	2.20011	2.22964
	727.396	0.76679	693.542	0.0307	0.0587	7.09341e-05	0.08947		727.396	1.89468	693.013	1.13154	1.137	1.10003	1.16857		727.396	3.12897	698.088	2.20312	2.22654	2.20011	2.22976
	727.847	0.77217	693.664	0.03168	0.05946	7.30498e-05	0.09122		727.847	1.89598	693.09	1.13214	1.13734	1.10003	1.16952		727.847	3.15733	698.218	2.20326	2.22689	2.20011	2.23027
	728.299	0.76976	693.794	0.03276	0.06028	7.53724e-05	0.09312		728.299	1.86958	693.143	1.13256	1.13758	1.10003	1.17017		728.299	3.14807	698.348	2.20341	2.22725	2.20011	2.23078
	728.75	0.76103	693.924	0.03388	0.06111	7.77643e-05	0.09506		728.75	1.89156	693.273	1.13362	1.13816	1.10003	1.17181		728.75	3.08974	698.478	2.20357	2.22761	2.20011	2.2313
	729.201	0.71727	693.993	0.03448	0.06155	7.90637e-05	0.09611		729.201	1.85511	693.403	1.1347	1.13876	1.10003	1.17348		729.201	3.13301	698.507	2.20361	2.22769	2.20012	2.23141
	729.653	0.70145	694.054	0.03502	0.06194	8.02276e-05	0.09704		729.653	1.82352	693.534	1.13581	1.13935	1.10003	1.17519		729.653	3.14213	698.609	2.20374	2.22797	2.20012	2.23183
	730.104	0.71175	694.184	0.03619	0.06279	8.27641e-05	0.09906		730.104	1.84123	693.542	1.13588	1.13939	1.10003	1.1753		730.104	3.13886	698.739	2.20391	2.22834	2.20012	2.23237
	730.556	0.66631	694.314	0.0374	0.06364	8.5376e-05	0.10112		730.556	1.82368	693.664	1.13694	1.13996	1.10003	1.17694		730.556	3.16327	698.869	2.20409	2.22871	2.20012	2.23293
	731.007	0.647	694.444	0.03864	0.0645	8.80652e-05	0.10322		731.007	1.79256	693.794	1.13811	1.14057	1.10004	1.17872		731.007	3.17031	698.958	2.20422	2.22897	2.20013	2.23331
	731.458	0.6541	694.444	0.03864	0.0645	8.80655e-05	0.10322		731.458	1.77597	693.924	1.13931	1.14119	1.10004	1.18054		731.458	3.11079	698.999	2.20428	2.22908	2.20013	2.23349
	731.91	0.61852	694.575	0.03991	0.06537	9.08339e-05	0.10537		731.91	1.77654	693.993	1.13996	1.14153	1.10004	1.18153		731.91	3.16788	699.129	2.20447	2.22946	2.20013	2.23407
	732.361	0.67245	694.705	0.04122	0.06625	9.36842e-05	0.10756		732.361	1.75074	694.054	1.14054	1.14182	1.10004	1.1824		732.361	3.13541	699.259	2.20468	2.22984	2.20013	2.23465
	732.812	0.64081	694.835	0.04256	0.06713	9.66184e-05	0.10979		732.812	1.75286	694.184	1.1418	1.14246	1.10004	1.1843		732.812	3.14834	699.389	2.20489	2.23023	2.20014	2.23525
	733.264	0.59428	694.896	0.0432	0.06755	9.80228e-05	0.11085		733.264	1.71122	694.314	1.1431	1.1431	1.10004	1.18624		733.264	3.09473	699.41	2.20492	2.23029	2.20014	2.23535
	733.715	0.63516	694.965	0.04394	0.06803	9.96388e-05	0.11206		733.715	1.68988	694.444	1.14443	1.14375	1.10004	1.18822		733.715	3.09257	699.52	2.20511	2.23062	2.20014	2.23587
	734.167	0.61391	695.095	0.04535	0.06893	0.000102748	0.11438		734.167	1.69274	694.444	1.14443	1.14375	1.10004	1.18822		734.167	3.10607	699.65	2.20534	2.23101	2.20014	2.23649
	734.618	0.63025	695.225	0.0468	0.06984	0.000105948	0.11674		734.618	1.68982	694.575	1.14578	1.14441	1.10004	1.19024		734.618	3.07758	699.78	2.20557	2.23141	2.20015	2.23713
	735.069	0.60063	695.347	0.04819	0.0707	0.000109032	0.119		735.069	1.66638	694.705	1.14718	1.14507	1.10004	1.19229		735.069	3.05624	699.861	2.20573	2.23166	2.20015	2.23753
	735.521	0.59425	695.355	0.04829	0.07076	0.000109241	0.11915		735.521	1.66053	694.835	1.14861	1.14574	1.10005	1.1944		735.521	3.03	699.91	2.20582	2.23181	2.20015	2.23778
	735.972	0.56364	695.485	0.04981	0.07169	0.00011263	0.12161		735.972	1.67247	694.896	1.14929	1.14606	1.10005	1.1954		735.972	3.00988	700.04	2.20608	2.23221	2.20015	2.23844
	736.424	0.56887	695.616	0.05137	0.07263	0.000116118	0.12412		736.424	1.64864	694.965	1.15007	1.14642	1.10005	1.19654		736.424	3.02355	700.17	2.20635	2.23262	2.20016	2.23912
	736.875	0.56264	695.746	0.05298	0.07357	0.000119706	0.12667		736.875	1.61016	695.095	1.15157	1.14711	1.10005	1.19873		736.875	3.01985	700.3	2.20662	2.23303	2.20016	2.23982
	737.326	0.53695	695.799	0.05364	0.07396	0.000121193	0.12772		737.326	1.61663	695.225	1.1531	1.14781	1.10005	1.20096		737.326	2.95066	700.312	2.20665	2.23307	2.20016	2.23988
	737.778	0.52637	695.876	0.05462	0.07453	0.000123399	0.12927		737.778	1.5943	695.347	1.15457	1.14847	1.10005	1.20309		737.778	2.88466	700.43	2.20691	2.23345	2.20016	2.24053
	738.229	0.5447	696.006	0.0563	0.07549	0.000127198	0.13192		738.229	1.5995	695.355	1.15467	1.14851	1.10005	1.20323		738.229	2.89445	700.561	2.20721	2.23387	2.20017	2.24125
	738.681	0.54224	696.136	0.05803	0.07646	0.000131106	0.13462		738.681	1.59155	695.485	1.15628	1.14922	1.10005	1.20555		738.681	2.92018	700.691	2.20752	2.23429	2.20017	2.24199
	739.132	0.52125	696.25	0.05957	0.07732	0.000134618	0.13702		739.132	1.5738	695.616	1.15792	1.14994	1.10006	1.20792		739.132	2.80351	700.764	2.2077	2.23453	2.20017	2.24241
	739.583	0.52598	696.266	0.05979	0.07744	0.000135127	0.13737		739.583	1.56654	695.746	1.15961	1.15066	1.10006	1.21033		739.583	2.82409	700.821	2.20785	2.23472	2.20017	2.24274
	740.035	0.48636	696.396	0.0616	0.07843	0.000139264	0.14017		740.035	1.5652	695.799	1.1603	1.15096	1.10006	1.21132		740.035	2.8322	700.951	2.20818	2.23515	2.20018	2.24351
	740.486	0.51423	696.527	0.06345	0.07943	0.000143518	0.14302		740.486	1.55205	695.876	1.16133	1.1514	1.10006	1.21278		740.486	2.77663	701.081	2.20853	2.23559	2.20018	2.2443
	740.938	0.50371	696.657	0.06534	0.08044	0.000147894	0.14593		740.938	1.56334	696.006	1.16309	1.15214	1.10006	1.21529		740.938	2.80091	701.211	2.20889	2.23603	2.20019	2.2451
	741.389	0.50964	696.701	0.066	0.08079	0.000149428	0.14694		741.389	1.54848	696.136	1.16489	1.15289	1.10006	1.21784		741.389	2.73457	701.215	2.2089	2.23604	2.20019	2.24513
	741.84	0.50036	696.787	0.06728	0.08145	0.000152395	0.14889		741.84	1.54165	696.25	1.1665	1.15355	1.10007	1.22011		741.84	2.80591	701.341	2.20926	2.23647	2.20019	2.24593
	742.292	0.49836	696.917	0.06926	0.08248	0.000157024	0.1519		742.292	1.53628	696.266	1.16673	1.15365	1.10007	1.22044		742.292	2.68225	701.471	2.20965	2.23692	2.2002	2.24677
	742.743	0.47674	697.047	0.07129	0.08351	0.000161784	0.15496		742.743	1.5318	696.396	1.16861	1.15441	1.10007	1.22309		742.743	2.66936	701.602	2.21005	2.23737	2.2002	2.24763
	743.194	0.48609	697.153	0.07297	0.08436	0.00016575	0.15749		743.194	1.53665	696.527	1.17053	1.15519	1.10007	1.22579		743.194	2.63884	701.667	2.21026	2.2376	2.2002	2.24806
	743.646	0.48163	697.177	0.07336	0.08455	0.000166678	0.15808		743.646	1.54276	696.657	1.1725	1.15597	1.10007	1.22854		743.646	2.66314	701.732	2.21047	2.23783	2.20021	2.2485
	744.097	0.49019	697.307	0.07548	0.0856	0.000171711	0.16126		744.097	1.5267	696.701	1.17318	1.15624	1.10007	1.22949		744.097	2.6655	701.862	2.2109	2.23829	2.20021	2.2494
	744.549	0.50091	697.437	0.07765	0.08666	0.000176886	0.16449		744.549	1.51936	696.787	1.17451	1.15676	1.10008	1.23134		744.549	2.63073	701.992	2.21135	2.23875	2.20021	2.25032
	745	0.49617	697.568	0.07986	0.08773	0.000182206	0.16777		745	1.51227	696.917	1.17656	1.15755	1.10008	1.23419		745	2.60716	702.118	2.2118	2.2392	2.20022	2.25122
	745.451	0.48243	697.604	0.08049	0.08803	0.00018373	0.16871		745.451	1.51127	697.047	1.17865	1.15836	1.10008	1.23709		745.451	2.69815	702.122	2.21182	2.23922	2.20022	2.25125
	745.903	0.49991	697.698	0.08212	0.08881	0.000187675	0.17112		745.903	1.53744	697.153	1.18038	1.15902	1.10008	1.23948		745.903	2.60204	702.252	2.2123	2.23969	2.20022	2.25221
	746.354	0.50014	697.828	0.08443	0.0899	0.000193298	0.17452		746.354	1.51557	697.177	1.18078	1.15917	1.10008	1.24004		746.354	2.63187	702.382	2.2128	2.24016	2.20023	2.25319
	746.806	0.47758	697.958	0.08678	0.09099	0.000199077	0.17797		746.806	1.50243	697.307	1.18297	1.16	1.10009	1.24305		746.806	2.52264	702.513	2.21331	2.24064	2.20023	2.25419
	747.257	0.47293	698.056	0.08858	0.09182	0.000203517	0.1806		747.257	1.50607	697.437	1.18519	1.16083	1.10009	1.2461		747.257	2.58541	702.569	2.21354	2.24085	2.20024	2.25464
	747.708	0.50224	698.088	0.08919	0.09209	0.000205018	0.18149		747.708	1.521	697.568	1.18746	1.16166	1.10009	1.24922		747.708	2.5741	702.643	2.21385	2.24113	2.20024	2.25521
	748.16	0.48955	698.218	0.09164	0.09321	0.000211124	0.18506		748.16	1.53229	697.604	1.18811	1.1619	1.10009	1.2501		748.16	2.5435	702.773	2.2144	2.24161	2.20025	2.25626
	748.611	0.45691	698.348	0.09415	0.09433	0.000217399	0.1887		748.611	1.50247	697.698	1.18978	1.16251	1.10009	1.25238		748.611	2.55596	702.903	2.21497	2.24211	2.20025	2.25733
	749.062	0.50047	698.478	0.09671	0.09546	0.000223847	0.19239		749.062	1.50825	697.828	1.19214	1.16337	1.1001	1.2556		749.062	2.52113	703.021	2.21551	2.24256	2.20026	2.25832
	749.514	0.48123	698.507	0.09727	0.09571	0.000225282	0.1932		749.514	1.50421	697.958	1.19455	1.16423	1.1001	1.25888		749.514	2.51396	703.033	2.21556	2.2426	2.20026	2.25842
	749.965	0.50127	698.609	0.09931	0.0966	0.000230474	0.19614		749.965	1.50862	698.056	1.19639	1.16488	1.1001	1.26137		749.965	2.50094	703.163	2.21617	2.2431	2.20026	2.25954
	750.417	0.49659	698.739	0.10197	0.09774	0.000237283	0.19995		750.417	1.49664	698.088	1.197	1.1651	1.1001	1.26221		750.417	2.52925	703.293	2.21681	2.24361	2.20027	2.26068
	750.868	0.50035	698.869	0.10468	0.0989	0.000244279	0.20382		750.868	1.50732	698.218	1.19951	1.16598	1.10011	1.26559		750.868	2.51464	703.423	2.21746	2.24412	2.20027	2.26185
	751.319	0.50576	698.958	0.10657	0.0997	0.000249199	0.20652		751.319	1.50536	698.348	1.20206	1.16687	1.10011	1.26903		751.319	2.4472	703.472	2.21771	2.24431	2.20028	2.26229
	751.771	0.51031	698.999	0.10744	0.10007	0.000251468	0.20776		751.771	1.50074	698.478	1.20465	1.16776	1.10011	1.27253		751.771	2.46375	703.554	2.21814	2.24463	2.20028	2.26304
	752.222	0.50195	699.129	0.11025	0.10124	0.000258853	0.21175		752.222	1.49438	698.507	1.20523	1.16796	1.10011	1.2733		752.222	2.46379	703.684	2.21883	2.24514	2.20029	2.26426
	752.674	0.47865	699.259	0.11312	0.10242	0.000266439	0.21581		752.674	1.49672	698.609	1.2073	1.16867	1.10012	1.27608		752.674	2.49701	703.814	2.21955	2.24567	2.20029	2.26551
	753.125	0.48795	699.389	0.11604	0.10362	0.000274232	0.21993		753.125	1.49825	698.739	1.20999	1.16958	1.10012	1.2797		753.125	2.51568	703.924	2.22018	2.24611	2.2003	2.26659
	753.576	0.4831	699.41	0.1165	0.1038	0.000275469	0.22058		753.576	1.52094	698.869	1.21274	1.1705	1.10012	1.28336		753.576	2.52892	703.944	2.2203	2.24619	2.2003	2.26679
	754.028	0.48092	699.52	0.11901	0.10482	0.000282237	0.22411		754.028	1.49918	698.958	1.21465	1.17114	1.10013	1.28592		754.028	2.42753	704.074	2.22107	2.24672	2.20031	2.26809
	754.479	0.47598	699.65	0.12203	0.10602	0.000290458	0.22835		754.479	1.48976	698.999	1.21553	1.17143	1.10013	1.28709		754.479	2.44787	704.204	2.22186	2.24725	2.20031	2.26943
	754.931	0.48626	699.78	0.12511	0.10724	0.000298902	0.23265		754.931	1.48888	699.129	1.21837	1.17237	1.10013	1.29087		754.931	2.45196	704.334	2.22268	2.24779	2.20032	2.27079
	755.382	0.48052	699.861	0.12706	0.10801	0.000304293	0.23537		755.382	1.47487	699.259	1.22126	1.17332	1.10014	1.29472		755.382	2.44448	704.375	2.22294	2.24796	2.20032	2.27123
	755.833	0.47813	699.91	0.12824	0.10847	0.000307574	0.23702		755.833	1.47124	699.389	1.2242	1.17427	1.10014	1.29862		755.833	2.4308	704.464	2.22353	2.24833	2.20033	2.27219
	756.285	0.44185	700.04	0.13143	0.1097	0.000316479	0.24145		756.285	1.48509	699.41	1.22467	1.17442	1.10014	1.29923		756.285	2.40468	704.595	2.2244	2.24888	2.20033	2.27361
	756.736	0.46749	700.17	0.13466	0.11095	0.000325624	0.24594		756.736	1.48972	699.52	1.2272	1.17524	1.10014	1.30258		756.736	2.41451	704.725	2.2253	2.24943	2.20034	2.27507
	757.188	0.47683	700.3	0.13796	0.1122	0.000335013	0.25049		757.188	1.48415	699.65	1.23024	1.17621	1.10015	1.3066		757.188	2.40434	704.826	2.22602	2.24986	2.20035	2.27623
	757.639	0.48716	700.312	0.13827	0.11232	0.000335906	0.25092		757.639	1.47528	699.78	1.23333	1.17719	1.10015	1.31067		757.639	2.4305	704.855	2.22623	2.24998	2.20035	2.27656
	758.09	0.48889	700.43	0.1413	0.11346	0.000344653	0.25511		758.09	1.4605	699.861	1.23529	1.17781	1.10016	1.31325		758.09	2.46021	704.985	2.22719	2.25054	2.20036	2.27808
	758.542	0.50259	700.561	0.14471	0.11473	0.000354551	0.25979		758.542	1.47056	699.91	1.23647	1.17818	1.10016	1.31481		758.542	2.38639	705.115	2.22817	2.2511	2.20036	2.27964
	758.993	0.47794	700.691	0.14816	0.11601	0.000364711	0.26453		758.993	1.47118	700.04	1.23967	1.17918	1.10016	1.319		758.993	2.40473	705.245	2.22919	2.25167	2.20037	2.28123
	759.444	0.46806	700.764	0.15013	0.11673	0.000370547	0.26723		759.444	1.46472	700.17	1.24291	1.18018	1.10017	1.32326		759.444	2.42987	705.278	2.22945	2.25181	2.20037	2.28164
	759.896	0.48467	700.821	0.15167	0.11729	0.000375141	0.26934		759.896	1.47287	700.3	1.24621	1.1812	1.10017	1.32758		759.896	2.38399	705.375	2.23024	2.25224	2.20038	2.28286
	760.347	0.4847	700.951	0.15523	0.11859	0.000385848	0.27421		760.347	1.47165	700.312	1.24652	1.18129	1.10017	1.32798		760.347	2.39801	705.506	2.23132	2.25282	2.20039	2.28452
	760.799	0.46657	701.081	0.15885	0.11989	0.000396837	0.27914		760.799	1.46302	700.43	1.24955	1.18222	1.10018	1.33195		760.799	2.36459	705.636	2.23243	2.2534	2.2004	2.28622
	761.25	0.44518	701.211	0.16252	0.1212	0.000408115	0.28413		761.25	1.46095	700.561	1.25295	1.18325	1.10018	1.33638		761.25	2.36312	705.729	2.23325	2.25381	2.2004	2.28746
	761.701	0.45396	701.215	0.16264	0.12124	0.000408472	0.28429		761.701	1.45437	700.691	1.2564	1.18429	1.10019	1.34088		761.701	2.37328	705.766	2.23357	2.25398	2.20041	2.28796
	762.153	0.46726	701.341	0.16624	0.12252	0.00041969	0.28919		762.153	1.4599	700.764	1.25836	1.18488	1.10019	1.34343		762.153	2.38976	705.896	2.23475	2.25457	2.20041	2.28973
	762.604	0.46704	701.471	0.17002	0.12385	0.000431569	0.29431		762.604	1.45283	700.821	1.2599	1.18534	1.10019	1.34543		762.604	2.36132	706.026	2.23596	2.25516	2.20042	2.29154
	763.056	0.45599	701.602	0.17385	0.12519	0.000443758	0.29948		763.056	1.454	700.951	1.26345	1.1864	1.1002	1.35004		763.056	2.36053	706.156	2.23721	2.25576	2.20043	2.2934
	763.507	0.45202	701.667	0.17579	0.12586	0.000449974	0.3021		763.507	1.44666	701.081	1.26705	1.18746	1.10021	1.35472		763.507	2.35414	706.181	2.23745	2.25587	2.20043	2.29375
	763.958	0.438	701.732	0.17774	0.12653	0.000456265	0.30473		763.958	1.46071	701.211	1.2707	1.18853	1.10021	1.35945		763.958	2.35856	706.286	2.23849	2.25636	2.20044	2.29529
	764.41	0.44158	701.862	0.18167	0.12789	0.000469098	0.31003		764.41	1.44137	701.215	1.27082	1.18857	1.10021	1.3596		764.41	2.3739	706.416	2.23981	2.25696	2.20045	2.29722
	764.861	0.46051	701.992	0.18566	0.12925	0.000482264	0.31539		764.861	1.44214	701.341	1.27441	1.18962	1.10022	1.36424		764.861	2.35767	706.547	2.24117	2.25757	2.20046	2.2992
	765.312	0.4623	702.118	0.18958	0.13057	0.000495342	0.32064		765.312	1.4468	701.471	1.27816	1.19071	1.10023	1.36909		765.312	2.37018	706.632	2.24208	2.25797	2.20047	2.30052
	765.764	0.44392	702.122	0.1897	0.13062	0.000495771	0.32082		765.764	1.43883	701.602	1.28196	1.1918	1.10023	1.374		765.764	2.33503	706.677	2.24256	2.25818	2.20047	2.30121
	766.215	0.44412	702.252	0.1938	0.13199	0.000509628	0.3263		766.215	1.43178	701.667	1.28389	1.19236	1.10024	1.37648		766.215	2.34817	706.807	2.244	2.2588	2.20048	2.30328
	766.667	0.41408	702.382	0.19794	0.13338	0.000523841	0.33184		766.667	1.42359	701.732	1.28582	1.19291	1.10024	1.37897		766.667	2.3457	706.937	2.24547	2.25942	2.20049	2.30538
	767.118	0.42134	702.513	0.20214	0.13477	0.00053842	0.33744		767.118	1.41369	701.862	1.28972	1.19403	1.10025	1.384		767.118	2.33972	707.067	2.24698	2.26005	2.2005	2.30753
	767.569	0.42133	702.569	0.20399	0.13538	0.000544917	0.33991		767.569	1.42347	701.992	1.29368	1.19515	1.10025	1.38908		767.569	2.34882	707.083	2.24718	2.26012	2.2005	2.3078
	768.021	0.41342	702.643	0.20638	0.13617	0.000553372	0.34311		768.021	1.4198	702.118	1.29755	1.19625	1.10026	1.39406		768.021	2.35553	707.197	2.24854	2.26067	2.20051	2.30972
	768.472	0.41468	702.773	0.21068	0.13758	0.000568708	0.34882		768.472	1.4094	702.122	1.29768	1.19628	1.10026	1.39422		768.472	2.36957	707.327	2.25013	2.26131	2.20052	2.31196
	768.924	0.41435	702.903	0.21502	0.139	0.000584434	0.3546		768.924	1.40817	702.252	1.30173	1.19742	1.10027	1.39942		768.924	2.37768	707.457	2.25177	2.26195	2.20053	2.31425
	769.375	0.39015	703.021	0.219	0.14029	0.000599029	0.35988		769.375	1.4009	702.382	1.30583	1.19857	1.10028	1.40468		769.375	2.3332	707.535	2.25277	2.26233	2.20054	2.31563
	769.826	0.39942	703.033	0.21941	0.14042	0.000600561	0.36043		769.826	1.39363	702.513	1.30998	1.19973	1.10028	1.41		769.826	2.35866	707.588	2.25345	2.26259	2.20054	2.31658
	770.278	0.39659	703.163	0.22385	0.14185	0.000617098	0.36632		770.278	1.39436	702.569	1.31181	1.20024	1.10029	1.41234		770.278	2.34293	707.718	2.25518	2.26323	2.20055	2.31897
	770.729	0.39848	703.293	0.22834	0.14329	0.000634054	0.37226		770.729	1.39397	702.643	1.31418	1.20089	1.10029	1.41537		770.729	2.31866	707.848	2.25695	2.26388	2.20057	2.3214
	771.181	0.37436	703.423	0.23287	0.14474	0.000651438	0.37826		771.181	1.38563	702.773	1.31843	1.20207	1.1003	1.42079		771.181	2.31622	707.978	2.25876	2.26454	2.20058	2.32388
	771.632	0.3514	703.472	0.23458	0.14528	0.00065807	0.38052		771.632	1.38619	702.903	1.32272	1.20325	1.10031	1.42628		771.632	2.34717	707.986	2.25888	2.26458	2.20058	2.32404
	772.083	0.35813	703.554	0.23745	0.14619	0.00066926	0.38431		772.083	1.37755	703.021	1.32665	1.20433	1.10032	1.43129		772.083	2.3305	708.108	2.26063	2.2652	2.20059	2.32641
	772.535	0.35258	703.684	0.24207	0.14765	0.00068753	0.39041		772.535	1.36714	703.033	1.32705	1.20444	1.10032	1.43181		772.535	2.29498	708.238	2.26254	2.26586	2.2006	2.329
	772.986	0.34795	703.814	0.24674	0.14912	0.000706258	0.39657		772.986	1.36347	703.163	1.33144	1.20564	1.10033	1.4374		772.986	2.31035	708.368	2.26449	2.26653	2.20061	2.33163
	773.438	0.34999	703.924	0.25071	0.15037	0.00072242	0.4018		773.438	1.35321	703.293	1.33587	1.20684	1.10034	1.44305		773.438	2.31499	708.438	2.26555	2.26688	2.20062	2.33305
	773.889	0.34007	703.944	0.25145	0.1506	0.000725455	0.40277		773.889	1.34703	703.423	1.34034	1.20806	1.10035	1.44875		773.889	2.31655	708.499	2.2665	2.2672	2.20063	2.33432
	774.34	0.33055	704.074	0.2562	0.15208	0.000745131	0.40903		774.34	1.34836	703.472	1.34203	1.20851	1.10035	1.4509		774.34	2.33611	708.629	2.26855	2.26787	2.20064	2.33706
	774.792	0.32692	704.204	0.26099	0.15357	0.000765297	0.41533		774.792	1.34362	703.554	1.34486	1.20928	1.10036	1.45449		774.792	2.35357	708.759	2.27065	2.26855	2.20065	2.33985
	775.243	0.30525	704.334	0.26582	0.15507	0.000785963	0.42168		775.243	1.34806	703.684	1.34942	1.21051	1.10037	1.4603		775.243	2.32341	708.889	2.27281	2.26923	2.20067	2.3427
	775.694	0.30758	704.375	0.26734	0.15554	0.000792525	0.42367		775.694	1.34517	703.814	1.35402	1.21174	1.10038	1.46615		775.694	2.31234	708.889	2.27281	2.26923	2.20067	2.3427
	776.146	0.3038	704.464	0.27069	0.15657	0.000807141	0.42807		776.146	1.33615	703.924	1.35794	1.21279	1.10039	1.47112		776.146	2.28693	709.019	2.27501	2.26992	2.20068	2.34561
	776.597	0.30028	704.595	0.2756	0.15808	0.000828842	0.43452		776.597	1.32019	703.944	1.35867	1.21299	1.10039	1.47205		776.597	2.29515	709.149	2.27727	2.27061	2.20069	2.34857
	777.049	0.28508	704.725	0.28055	0.1596	0.000851077	0.441		777.049	1.31649	704.074	1.36336	1.21424	1.1004	1.478		777.049	2.30923	709.279	2.27958	2.2713	2.20071	2.35159
	777.5	0.29247	704.826	0.28444	0.16079	0.000868834	0.4461		777.5	1.30753	704.204	1.36808	1.2155	1.10041	1.484		777.5	2.2756	709.34	2.28068	2.27163	2.20071	2.35302
	777.951	0.30972	704.855	0.28553	0.16113	0.000873859	0.44753		777.951	1.30377	704.334	1.37285	1.21677	1.10043	1.49004		777.951	2.27682	709.409	2.28194	2.272	2.20072	2.35466
	778.403	0.2911	704.985	0.29054	0.16266	0.000897199	0.45409		778.403	1.30922	704.375	1.37434	1.21717	1.10043	1.49194		778.403	2.30774	709.54	2.28436	2.2727	2.20074	2.3578
	778.854	0.28156	705.115	0.29559	0.16419	0.000921109	0.4607		778.854	1.30331	704.464	1.37765	1.21805	1.10044	1.49614		778.854	2.30627	709.67	2.28683	2.27341	2.20075	2.36099
	779.306	0.26732	705.245	0.30066	0.16574	0.000945603	0.46735		779.306	1.29848	704.595	1.38249	1.21933	1.10045	1.50227		779.306	2.29074	709.792	2.28919	2.27408	2.20076	2.36403
	779.757	0.25748	705.278	0.30194	0.16613	0.000951817	0.46902		779.757	1.29277	704.725	1.38737	1.22062	1.10046	1.50846		779.757	2.28856	709.8	2.28935	2.27412	2.20077	2.36424
	780.208	0.26838	705.375	0.30577	0.16729	0.000970692	0.47403		780.208	1.28657	704.826	1.39121	1.22164	1.10047	1.51332		780.208	2.2791	709.93	2.29193	2.27484	2.20078	2.36755
	780.66	0.25751	705.506	0.31091	0.16885	0.000996389	0.48075		780.66	1.2775	704.855	1.39228	1.22192	1.10048	1.51468		780.66	2.27385	710.06	2.29457	2.27555	2.2008	2.37092
	781.111	0.24587	705.636	0.31607	0.17041	0.00102	0.4875		781.111	1.27305	704.985	1.39723	1.22323	1.10049	1.52095		781.111	2.27258	710.19	2.29726	2.27627	2.20081	2.37435
	781.562	0.24969	705.729	0.3198	0.17154	0.00104	0.49238		781.562	1.26687	705.115	1.40221	1.22454	1.1005	1.52726		781.562	2.28579	710.243	2.29837	2.27657	2.20082	2.37576
	782.014	0.24042	705.766	0.32126	0.17198	0.00105	0.49429		782.014	1.26164	705.245	1.40723	1.22586	1.10052	1.53361		782.014	2.30316	710.32	2.30002	2.277	2.20083	2.37784
	782.465	0.24516	705.896	0.32647	0.17355	0.00108	0.5011		782.465	1.26349	705.278	1.40848	1.22619	1.10052	1.5352		782.465	2.27222	710.45	2.30282	2.27773	2.20084	2.3814
	782.917	0.236	706.026	0.33171	0.17513	0.00111	0.50794		782.917	1.26259	705.375	1.41227	1.22719	1.10053	1.53999		782.917	2.25959	710.581	2.30569	2.27846	2.20086	2.38502
	783.368	0.22264	706.156	0.33696	0.17672	0.00113	0.51481		783.368	1.24869	705.506	1.41734	1.22853	1.10055	1.54642		783.368	2.26335	710.694	2.30825	2.27911	2.20088	2.38823
	783.819	0.2094	706.181	0.33795	0.17702	0.00114	0.5161		783.819	1.24899	705.636	1.42245	1.22987	1.10056	1.55288		783.819	2.26359	710.711	2.30862	2.2792	2.20088	2.3887
	784.271	0.20199	706.286	0.34224	0.17831	0.00116	0.52171		784.271	1.25289	705.729	1.42613	1.23084	1.10057	1.55754		784.271	2.26488	710.841	2.31161	2.27994	2.2009	2.39244
	784.722	0.20444	706.416	0.34753	0.17991	0.00119	0.52863		784.722	1.24228	705.766	1.42758	1.23122	1.10058	1.55937		784.722	2.25874	710.971	2.31465	2.28068	2.20091	2.39625
	785.174	0.18111	706.547	0.35284	0.18151	0.00123	0.53557		785.174	1.23585	705.896	1.43273	1.23258	1.10059	1.5659		785.174	2.26289	711.101	2.31776	2.28143	2.20093	2.40012
	785.625	0.18918	706.632	0.35633	0.18256	0.00125	0.54014		785.625	1.22756	706.026	1.43791	1.23394	1.10061	1.57246		785.625	2.27088	711.146	2.31884	2.28169	2.20094	2.40147
	786.076	0.19215	706.677	0.35816	0.18312	0.00126	0.54253		786.076	1.22483	706.156	1.44312	1.23531	1.10063	1.57905		786.076	2.26068	711.231	2.32093	2.28218	2.20095	2.40406
	786.528	0.16973	706.807	0.36349	0.18473	0.00129	0.54951		786.528	1.2257	706.181	1.44409	1.23557	1.10063	1.58029		786.528	2.24458	711.361	2.32415	2.28294	2.20097	2.40806
	786.979	0.15911	706.937	0.36883	0.18635	0.00132	0.55651		786.979	1.22063	706.286	1.44834	1.23669	1.10064	1.58567		786.979	2.2475	711.491	2.32744	2.2837	2.20099	2.41213
	787.431	0.16157	707.067	0.37419	0.18797	0.00136	0.56351		787.431	1.21943	706.416	1.45359	1.23807	1.10066	1.59232		787.431	2.24302	711.597	2.33016	2.28432	2.201	2.41548
	787.882	0.16558	707.083	0.37486	0.18817	0.00136	0.56439		787.882	1.22218	706.547	1.45885	1.23946	1.10068	1.59899		787.882	2.23308	711.622	2.3308	2.28446	2.20101	2.41626
	788.333	0.16405	707.197	0.37955	0.1896	0.00139	0.57054		788.333	1.21689	706.632	1.46232	1.24038	1.10069	1.60339		788.333	2.25255	711.752	2.33421	2.28523	2.20102	2.42046
	788.785	0.16074	707.327	0.38491	0.19123	0.00143	0.57757		788.785	1.20925	706.677	1.46414	1.24086	1.1007	1.60569		788.785	2.23075	711.882	2.33769	2.286	2.20104	2.42473
	789.236	0.15145	707.535	0.39346	0.19384	0.00149	0.58879		789.236	1.19675	706.807	1.46944	1.24226	1.10072	1.61241		789.236	2.22718	712.012	2.34123	2.28677	2.20106	2.42906
	789.688	0.13965	707.986	0.41206	0.19956	0.00162	0.61324		789.688	1.20123	706.937	1.47475	1.24367	1.10074	1.61916		789.688	2.23144	712.049	2.34223	2.28699	2.20107	2.43029
	790.139	0.14033	708.368	0.42774	0.20445	0.00174	0.63393		790.139	1.19879	707.067	1.48008	1.24509	1.10076	1.62592		790.139	2.23946	712.142	2.34483	2.28754	2.20108	2.43346
	790.59	0.13991	708.438	0.43056	0.20533	0.00177	0.63766		790.59	1.19213	707.083	1.48074	1.24526	1.10076	1.62676		790.59	2.25856	712.272	2.34849	2.28832	2.20111	2.43792
	791.042	0.13625	708.499	0.43305	0.20612	0.00179	0.64096		791.042	1.19124	707.197	1.48541	1.24651	1.10078	1.6327		791.042	2.25633	712.402	2.35222	2.28911	2.20113	2.44246
	791.493	0.12282	708.629	0.43835	0.20779	0.00183	0.64797		791.493	1.19369	707.327	1.49076	1.24794	1.1008	1.6395		791.493	2.24834	712.5	2.35506	2.2897	2.20114	2.4459
	791.944	0.11071	708.759	0.44363	0.20946	0.00188	0.65497		791.944	1.18065	707.457	1.49612	1.24937	1.10082	1.64631		791.944	2.22486	712.533	2.35601	2.28989	2.20115	2.44706
	792.396	0.09512	708.889	0.44888	0.21114	0.00193	0.66195		792.396	1.17361	707.535	1.4993	1.25022	1.10083	1.65036		792.396	2.2122	712.663	2.35987	2.29068	2.20117	2.45172
	792.847	0.10496	708.889	0.44888	0.21114	0.00193	0.66196		792.847	1.17249	707.588	1.50148	1.25081	1.10084	1.65313		792.847	2.21943	712.793	2.36379	2.29148	2.20119	2.45646
	793.299	0.10526	709.019	0.45412	0.21283	0.00197	0.66892		793.299	1.1646	707.718	1.50685	1.25226	1.10087	1.65997		793.299	2.23371	712.923	2.36777	2.29227	2.20121	2.46126
	793.75	0.08761	709.149	0.45933	0.21451	0.00202	0.67586		793.75	1.16105	707.848	1.51222	1.25371	1.10089	1.66681		793.75	2.24107	712.951	2.36865	2.29245	2.20122	2.46232
	794.201	0.09129	709.279	0.46451	0.2162	0.00207	0.68278		794.201	1.16164	707.986	1.51792	1.25526	1.10091	1.67409		794.201	2.20793	713.053	2.37182	2.29307	2.20124	2.46613
	794.653	0.07657	709.34	0.46693	0.21699	0.0021	0.68602		794.653	1.16252	708.438	1.53653	1.26035	1.101	1.69789		794.653	2.18528	713.183	2.37593	2.29387	2.20126	2.47106
	795.104	0.08038	709.409	0.46966	0.21789	0.00212	0.68968		795.104	1.14641	708.759	1.54973	1.26402	1.10107	1.71482		795.104	2.19587	713.313	2.3801	2.29468	2.20128	2.47606
	795.556	0.07343	709.54	0.47478	0.21958	0.00218	0.69654		795.556	1.14277	708.889	1.55506	1.26551	1.1011	1.72167		795.556	2.204	713.403	2.383	2.29524	2.2013	2.47954
	796.007	0.06377	709.67	0.47987	0.22128	0.00223	0.70338		796.007	1.15117	708.889	1.55506	1.26551	1.1011	1.72167		796.007	2.22156	713.443	2.38433	2.29549	2.20131	2.48113
	796.458	0.07027	709.792	0.48461	0.22287	0.00228	0.70976		796.458	1.14587	709.019	1.56037	1.26701	1.10112	1.72851		796.458	2.19531	713.574	2.38863	2.2963	2.20133	2.48627
	796.91	0.07056	709.8	0.48492	0.22298	0.00229	0.71018		796.91	1.14196	709.149	1.56567	1.26851	1.10115	1.73534		796.91	2.19298	713.704	2.393	2.29712	2.20136	2.49147
	797.361	0.0485	709.93	0.48993	0.22467	0.00234	0.71695		797.361	1.14874	709.279	1.57095	1.27002	1.10118	1.74215		797.361	2.21136	713.834	2.39742	2.29793	2.20138	2.49674
	797.812	0.03501	710.06	0.4949	0.22638	0.0024	0.72368		797.812	1.14362	709.34	1.57342	1.27073	1.1012	1.74534		797.812	2.20666	713.854	2.39812	2.29806	2.20139	2.49757
	798.264	0.06619	710.19	0.49983	0.22808	0.00246	0.73037		798.264	1.13627	709.409	1.57621	1.27153	1.10122	1.74896		798.264	2.19605	713.964	2.40191	2.29875	2.20141	2.50207
	798.715	0.04831	710.243	0.50182	0.22877	0.00248	0.73307		798.715	1.14127	709.54	1.58145	1.27305	1.10125	1.75574		798.715	2.19586	714.094	2.40646	2.29958	2.20143	2.50747
	799.167	0.04322	710.32	0.50471	0.22978	0.00252	0.73701		799.167	1.13151	709.67	1.58666	1.27456	1.10128	1.76251		799.167	2.2239	714.224	2.41107	2.3004	2.20146	2.51293
	799.618	0.03346	710.45	0.50955	0.23149	0.00258	0.74361		799.618	1.13102	709.792	1.59153	1.27599	1.10131	1.76884		799.618	2.18782	714.306	2.41398	2.30092	2.20148	2.51638
	800.069	0.03478	710.581	0.51433	0.2332	0.00264	0.75016		800.069	1.12867	709.8	1.59185	1.27609	1.10131	1.76926		800.069	2.19562	714.354	2.41574	2.30123	2.20149	2.51846
	800.521	0.02469	710.694	0.51847	0.23469	0.0027	0.75586		800.521	1.12835	709.93	1.59702	1.27762	1.10135	1.77598		800.521	2.19828	714.484	2.42047	2.30207	2.20151	2.52405
	800.972	0.04143	710.711	0.51906	0.2349	0.0027	0.75667		800.972	1.12164	710.06	1.60215	1.27915	1.10138	1.78268		800.972	2.2098	714.615	2.42527	2.3029	2.20154	2.52971
	801.424	0.02817	710.841	0.52374	0.23661	0.00277	0.76312		801.424	1.1135	710.19	1.60725	1.28068	1.10142	1.78935		801.424	2.19006	714.745	2.43012	2.30374	2.20157	2.53543
	801.875	0.03247	710.971	0.52836	0.23832	0.00283	0.76951		801.875	1.11679	710.243	1.60931	1.28131	1.10143	1.79205		801.875	2.19059	714.757	2.43058	2.30382	2.20157	2.53597
	802.326	0.04397	711.101	0.53292	0.24003	0.0029	0.77585		802.326	1.11588	710.32	1.61232	1.28222	1.10145	1.79599		802.326	2.189	714.875	2.43503	2.30458	2.2016	2.54121
	802.778	0.01691	711.146	0.53447	0.24062	0.00293	0.77802		802.778	1.10965	710.45	1.61735	1.28376	1.10149	1.8026		802.778	2.22222	715.005	2.44	2.30542	2.20163	2.54705
	803.229	0.01394	711.231	0.53741	0.24174	0.00297	0.78213		803.229	1.12209	710.581	1.62234	1.28531	1.10153	1.80917		803.229	2.19987	715.135	2.44503	2.30627	2.20166	2.55295
	803.681	0.01254	711.361	0.54185	0.24345	0.00304	0.78835		803.681	1.11701	710.694	1.62668	1.28666	1.10156	1.8149		803.681	2.21481	715.208	2.44788	2.30674	2.20167	2.55629
	804.132	-0.00184	711.491	0.54622	0.24517	0.00311	0.7945		804.132	1.11317	710.711	1.62729	1.28685	1.10157	1.81571		804.132	2.21329	715.265	2.45011	2.30711	2.20169	2.55891
	804.583	-0.00527	711.597	0.54972	0.24656	0.00317	0.79945		804.583	1.11126	710.841	1.6322	1.2884	1.10161	1.82221		804.583	2.19955	715.395	2.45525	2.30796	2.20172	2.56493
	805.035	0.00129	711.622	0.55052	0.24688	0.00319	0.80059		805.035	1.11699	710.971	1.63707	1.28996	1.10165	1.82868		805.035	2.20945	715.526	2.46045	2.30882	2.20175	2.57101
	805.486	0.0107	711.752	0.55475	0.24859	0.00326	0.8066		805.486	1.10366	711.101	1.64189	1.29151	1.10169	1.8351		805.486	2.19574	715.656	2.4657	2.30967	2.20178	2.57715
	805.938	0.01274	711.882	0.55891	0.2503	0.00334	0.81255		805.938	1.11049	711.146	1.64354	1.29205	1.1017	1.83729		805.938	2.20597	715.66	2.46586	2.3097	2.20178	2.57734
	806.389	0.0059	712.012	0.563	0.25201	0.00342	0.81842		806.389	1.10188	711.231	1.64666	1.29307	1.10173	1.84147		806.389	2.20917	715.786	2.471	2.31053	2.20181	2.58334
	806.84	0.00563	712.049	0.56413	0.25249	0.00344	0.82006		806.84	1.10434	711.361	1.65139	1.29463	1.10178	1.8478		806.84	2.20532	715.916	2.47636	2.31139	2.20184	2.58959
	807.292	-0.01073	712.142	0.567	0.25372	0.0035	0.82422		807.292	1.10251	711.491	1.65606	1.2962	1.10182	1.85408		807.292	2.2129	716.046	2.48176	2.31225	2.20188	2.59589
	807.743	0.000553218	712.272	0.57093	0.25542	0.00358	0.82994		807.743	1.10932	711.597	1.65982	1.29747	1.10186	1.85914		807.743	2.18896	716.111	2.48448	2.31268	2.20189	2.59905
	808.194	-0.01154	712.402	0.57478	0.25713	0.00367	0.83558		808.194	1.09818	711.622	1.66068	1.29776	1.10187	1.8603		808.194	2.22771	716.176	2.48722	2.31311	2.20191	2.60224
	808.646	0.00856	712.5	0.57761	0.25841	0.00373	0.83975		808.646	1.09535	711.752	1.66524	1.29933	1.10191	1.86648		808.646	2.20076	716.306	2.49273	2.31398	2.20194	2.60865
	809.097	-0.00811	712.533	0.57855	0.25884	0.00375	0.84114		809.097	1.10815	711.882	1.66974	1.3009	1.10196	1.8726		809.097	2.19958	716.436	2.49828	2.31485	2.20198	2.6151
	809.549	0.00563	712.663	0.58223	0.26054	0.00384	0.84661		809.549	1.10435	712.012	1.67418	1.30247	1.10201	1.87866		809.549	2.18338	716.562	2.5037	2.31569	2.20201	2.6214
	810	0.0031	712.793	0.58583	0.26224	0.00393	0.852		810	1.10398	712.049	1.67542	1.30291	1.10202	1.88035		810	2.21134	716.567	2.50388	2.31571	2.20201	2.62161
			712.923	0.58933	0.26394	0.00402	0.85729			1.1	712.142	1.67856	1.30404	1.10206	1.88466			2.2	716.697	2.50952	2.31659	2.20205	2.62816
			712.951	0.59009	0.26432	0.00404	0.85844			1.1	712.272	1.68288	1.30561	1.10211	1.8906			2.2	716.827	2.51521	2.31746	2.20208	2.63476
			713.053	0.59275	0.26564	0.00411	0.8625			1.1	712.402	1.68713	1.30719	1.10216	1.89648			2.2	716.957	2.52095	2.31834	2.20212	2.6414
			713.183	0.59607	0.26734	0.00421	0.86762			1.1	712.5	1.69028	1.30837	1.1022	1.90085			2.2	717.014	2.52347	2.31872	2.20213	2.64432
			713.313	0.59931	0.26903	0.0043	0.87264			1.1	712.533	1.69132	1.30876	1.10222	1.90229			2.2	717.087	2.52672	2.31921	2.20216	2.64809
			713.403	0.60147	0.2702	0.00437	0.87604			1.1	712.663	1.69543	1.31034	1.10227	1.90804			2.2	717.217	2.53253	2.32009	2.20219	2.65481
			713.443	0.60244	0.27072	0.0044	0.87757			1.1	712.793	1.69947	1.31191	1.10233	1.91371			2.2	717.347	2.53838	2.32097	2.20223	2.66158
			713.574	0.60548	0.27241	0.0045	0.88239			1.1	712.923	1.70344	1.31349	1.10238	1.91931			2.2	717.465	2.54371	2.32177	2.20227	2.66775
			713.704	0.60842	0.2741	0.0046	0.88712			1.1	712.951	1.7043	1.31384	1.1024	1.92053			2.2	717.477	2.54427	2.32185	2.20227	2.66839
			713.834	0.61126	0.27578	0.00471	0.89175			1.1	713.053	1.70733	1.31507	1.10244	1.92484			2.2	717.608	2.55019	2.32274	2.20231	2.67523
			713.854	0.61169	0.27604	0.00472	0.89246			1.1	713.183	1.71115	1.31664	1.1025	1.9303			2.2	717.738	2.55614	2.32362	2.20235	2.68211
			713.964	0.614	0.27746	0.00481	0.89627			1.1	713.313	1.71489	1.31822	1.10256	1.93567			2.2	717.868	2.56212	2.32451	2.20239	2.68902
			714.094	0.61663	0.27914	0.00492	0.90069			1.1	713.403	1.71741	1.31931	1.1026	1.93932			2.2	717.917	2.56438	2.32484	2.2024	2.69162
			714.224	0.61916	0.28081	0.00503	0.905			1.1	713.443	1.71855	1.3198	1.10262	1.94097			2.2	717.998	2.56814	2.32539	2.20243	2.69596
			714.306	0.62069	0.28185	0.0051	0.90764			1.1	713.574	1.72212	1.32138	1.10269	1.94618			2.2	718.128	2.57418	2.32628	2.20247	2.70293
			714.354	0.62158	0.28248	0.00515	0.90921			1.1	713.704	1.72561	1.32295	1.10275	1.95132			2.2	718.258	2.58025	2.32717	2.20251	2.70993
			714.484	0.6239	0.28414	0.00526	0.9133			1.1	713.834	1.72902	1.32453	1.10282	1.95636			2.2	718.368	2.58538	2.32793	2.20255	2.71586
			714.615	0.62611	0.2858	0.00538	0.91729			1.1	713.854	1.72955	1.32477	1.10283	1.95715			2.2	718.388	2.58634	2.32807	2.20255	2.71696
			714.745	0.6282	0.28746	0.0055	0.92116			1.1	713.964	1.73234	1.3261	1.10288	1.96133			2.2	718.519	2.59245	2.32896	2.2026	2.724
			714.757	0.62839	0.28761	0.00551	0.92152			1.1	714.094	1.73557	1.32768	1.10295	1.9662			2.2	718.649	2.59858	2.32985	2.20264	2.73107
			714.875	0.63019	0.28911	0.00562	0.92492			1.1	714.224	1.73871	1.32925	1.10302	1.97098			2.2	718.779	2.60473	2.33074	2.20268	2.73816
			715.005	0.63206	0.29076	0.00575	0.92857			1.1	714.306	1.74063	1.33023	1.10307	1.97392			2.2	718.819	2.60665	2.33102	2.2027	2.74038
			715.135	0.63382	0.2924	0.00587	0.93209			1.1	714.354	1.74176	1.33082	1.10309	1.97567			2.2	718.909	2.61089	2.33164	2.20273	2.74526
			715.208	0.63476	0.29332	0.00595	0.93403			1.1	714.484	1.74472	1.33239	1.10317	1.98027			2.2	719.039	2.61707	2.33254	2.20277	2.75238
			715.265	0.63547	0.29403	0.006	0.93551			1.1	714.615	1.74758	1.33396	1.10324	1.98477			2.2	719.169	2.62326	2.33343	2.20282	2.75951
			715.395	0.637	0.29566	0.00614	0.9388			1.1	714.745	1.75034	1.33552	1.10332	1.98918			2.2	719.271	2.6281	2.33413	2.20286	2.76509
			715.526	0.63841	0.29729	0.00627	0.94197			1.1	714.757	1.7506	1.33567	1.10333	1.98959			2.2	719.299	2.62945	2.33433	2.20287	2.76665
			715.656	0.63971	0.29891	0.00641	0.94503			1.1	714.875	1.75301	1.33708	1.1034	1.99349			2.2	719.429	2.63566	2.33523	2.20291	2.7738
			715.66	0.63975	0.29896	0.00641	0.94512			1.1	715.005	1.75558	1.33864	1.10348	1.9977			2.2	719.56	2.64186	2.33613	2.20296	2.78095
			715.786	0.64089	0.30052	0.00655	0.94796			1.1	715.135	1.75805	1.3402	1.10356	2.00181			2.2	719.722	2.64962	2.33725	2.20302	2.7899
			715.916	0.64195	0.30213	0.00669	0.95078			1.1	715.208	1.75939	1.34108	1.1036	2.00408			2.2	719.95	2.66048	2.33882	2.20311	2.80242
			716.046	0.6429	0.30373	0.00683	0.95347			1.1	715.265	1.76042	1.34176	1.10364	2.00582			2.2	720.08	2.66668	2.33972	2.20316	2.80957
			716.111	0.64332	0.30453	0.00691	0.95476			1.1	715.395	1.76268	1.34331	1.10373	2.00972			2.2	720.174	2.67113	2.34037	2.2032	2.8147
			716.176	0.64372	0.30533	0.00698	0.95603			1.1	715.526	1.76485	1.34486	1.10381	2.01352			2.2	720.21	2.67287	2.34062	2.20321	2.81671
			716.306	0.64443	0.30692	0.00713	0.95848			1.1	715.656	1.76691	1.34641	1.1039	2.01721			2.2	720.34	2.67905	2.34152	2.20326	2.82384
			716.436	0.64501	0.3085	0.00729	0.96079			1.1	715.66	1.76697	1.34646	1.1039	2.01733			2.2	720.47	2.68522	2.34243	2.20332	2.83096
			716.562	0.64546	0.31002	0.00744	0.96292			1.1	715.786	1.76886	1.34795	1.10399	2.0208			2.2	720.601	2.69137	2.34333	2.20337	2.83807
			716.567	0.64547	0.31007	0.00744	0.96299			1.1	715.916	1.77071	1.34949	1.10408	2.02428			2.2	720.625	2.69252	2.34349	2.20338	2.8394
			716.697	0.64582	0.31164	0.0076	0.96506			1.1	716.046	1.77245	1.35103	1.10418	2.02765			2.2	720.731	2.69751	2.34423	2.20342	2.84516
			716.827	0.64604	0.3132	0.00777	0.967			1.1	716.111	1.77328	1.35179	1.10422	2.02929			2.2	720.861	2.70362	2.34513	2.20348	2.85222
			716.957	0.64614	0.31475	0.00793	0.96882			1.1	716.176	1.77408	1.35256	1.10427	2.03091			2.2	720.991	2.70971	2.34603	2.20353	2.85927
			717.014	0.64614	0.31543	0.008	0.96958			1.1	716.306	1.7756	1.35409	1.10437	2.03406			2.2	721.076	2.71369	2.34662	2.20357	2.86388
			717.087	0.64612	0.31629	0.0081	0.97051			1.1	716.436	1.77702	1.35561	1.10447	2.03709			2.2	721.121	2.71577	2.34693	2.20359	2.86628
			717.217	0.64598	0.31783	0.00827	0.97208			1.1	716.562	1.77828	1.35708	1.10457	2.03993			2.2	721.251	2.7218	2.34782	2.20365	2.87327
			717.347	0.64571	0.31936	0.00845	0.97352			1.1	716.567	1.77832	1.35713	1.10457	2.04002			2.2	721.381	2.7278	2.34872	2.2037	2.88023
			717.465	0.64537	0.32073	0.00861	0.97471			1.1	716.697	1.77951	1.35864	1.10467	2.04283			2.2	721.512	2.73377	2.34962	2.20376	2.88715
			717.477	0.64533	0.32088	0.00862	0.97483			1.1	716.827	1.78059	1.36015	1.10478	2.04552			2.2	721.528	2.73451	2.34973	2.20377	2.88801
			717.608	0.64483	0.32239	0.0088	0.97602			1.1	716.957	1.78156	1.36166	1.10489	2.0481			2.2	721.642	2.7397	2.35052	2.20382	2.89404
			717.738	0.6442	0.32389	0.00899	0.97708			1.1	717.014	1.78195	1.36231	1.10493	2.0492			2.2	721.772	2.74559	2.35142	2.20388	2.90089
			717.868	0.64346	0.32538	0.00918	0.97802			1.1	717.087	1.78242	1.36316	1.10499	2.05057			2.2	721.902	2.75144	2.35231	2.20394	2.90769
			717.917	0.64315	0.32594	0.00925	0.97833			1.1	717.217	1.78316	1.36465	1.10511	2.05292			2.2	721.979	2.75489	2.35284	2.20398	2.91171
			717.998	0.64259	0.32687	0.00937	0.97883			1.1	717.347	1.78379	1.36614	1.10522	2.05515			2.2	722.032	2.75724	2.35321	2.204	2.91445
			718.128	0.64161	0.32834	0.00956	0.97951			1.1	717.465	1.78426	1.36748	1.10533	2.05707			2.2	722.162	2.76299	2.3541	2.20407	2.92116
			718.258	0.64051	0.32981	0.00976	0.98007			1.1	717.477	1.7843	1.36762	1.10534	2.05726			2.2	722.292	2.7687	2.355	2.20413	2.92782
			718.368	0.63948	0.33103	0.00993	0.98045			1.1	717.608	1.78471	1.3691	1.10545	2.05926			2.2	722.422	2.77434	2.35589	2.20419	2.93442
			718.388	0.63929	0.33126	0.00996	0.98051			1.1	717.738	1.78499	1.37057	1.10558	2.06113			2.2	722.431	2.7747	2.35594	2.2042	2.93484
			718.519	0.63795	0.33271	0.01017	0.98082			1.1	717.868	1.78517	1.37203	1.1057	2.06289			2.2	722.553	2.77994	2.35678	2.20426	2.94097
			718.649	0.63649	0.33414	0.01038	0.98101			1.1	717.917	1.7852	1.37258	1.10575	2.06352			2.2	722.683	2.78547	2.35767	2.20432	2.94746
			718.779	0.63492	0.33557	0.01059	0.98108			1.1	717.998	1.78523	1.37348	1.10582	2.06453			2.2	722.813	2.79095	2.35856	2.20439	2.95389
			718.819	0.63441	0.33601	0.01066	0.98108			1.1	718.128	1.78517	1.37493	1.10595	2.06606			2.2	722.882	2.79383	2.35903	2.20442	2.95728
			718.909	0.63324	0.33698	0.0108	0.98103			1.1	718.258	1.785	1.37638	1.10608	2.06746			2.2	722.943	2.79636	2.35945	2.20445	2.96026
			719.039	0.63144	0.33839	0.01102	0.98085			1.1	718.368	1.78477	1.37759	1.10619	2.06855			2.2	723.073	2.8017	2.36033	2.20452	2.96655
			719.169	0.62953	0.33978	0.01125	0.98056			1.1	718.388	1.78472	1.37781	1.10621	2.06874			2.2	723.203	2.80697	2.36122	2.20459	2.97278
			719.271	0.62796	0.34086	0.01143	0.98024			1.1	718.519	1.78432	1.37924	1.10635	2.06991			2.2	723.333	2.81217	2.3621	2.20466	2.97893
			719.299	0.62751	0.34116	0.01148	0.98014			1.1	718.649	1.78381	1.38066	1.10649	2.07095			2.2	723.333	2.81217	2.3621	2.20466	2.97893
			719.429	0.62537	0.34253	0.01171	0.97961			1.1	718.779	1.78318	1.38207	1.10663	2.07188			2.2	723.463	2.81729	2.36298	2.20473	2.985
			719.56	0.62313	0.34389	0.01194	0.97896			1.1	718.819	1.78296	1.38251	1.10667	2.07215			2.2	723.594	2.82234	2.36386	2.2048	2.991
			719.69	0.62078	0.34524	0.01218	0.9782			1.1	718.909	1.78244	1.38348	1.10677	2.07269			2.2	723.724	2.82731	2.36474	2.20487	2.99692
			719.722	0.62017	0.34558	0.01224	0.97799			1.1	719.039	1.78159	1.38487	1.10692	2.07338			2.2	723.785	2.82961	2.36515	2.20491	2.99966
			719.82	0.61832	0.34658	0.01243	0.97732			1.1	719.169	1.78062	1.38626	1.10706	2.07395			2.2	723.854	2.83219	2.36561	2.20494	3.00275
			719.95	0.61575	0.3479	0.01267	0.97633			1.1	719.271	1.77979	1.38734	1.10718	2.07431			2.2	723.984	2.83699	2.36648	2.20502	3.00849
			720.08	0.61308	0.34921	0.01293	0.97522			1.1	719.299	1.77955	1.38764	1.10722	2.0744			2.2	724.114	2.8417	2.36736	2.20509	3.01415
			720.174	0.6111	0.35015	0.01311	0.97436			1.1	719.429	1.77836	1.38901	1.10737	2.07474			2.2	724.236	2.84604	2.36817	2.20516	3.01937
			720.21	0.61031	0.35051	0.01318	0.97401			1.1	719.56	1.77706	1.39038	1.10753	2.07496			2.2	724.244	2.84632	2.36822	2.20517	3.01971
			720.34	0.60744	0.3518	0.01344	0.97268			1.1	719.69	1.77565	1.39173	1.10769	2.07506			2.2	724.374	2.85085	2.36909	2.20524	3.02519
			720.47	0.60446	0.35308	0.01371	0.97125			1.1	719.722	1.77528	1.39207	1.10773	2.07507			2.2	724.505	2.85528	2.36996	2.20532	3.03056
			720.601	0.60139	0.35434	0.01398	0.96971			1.1	719.82	1.77413	1.39307	1.10785	2.07505			2.2	724.635	2.85962	2.37082	2.2054	3.03583
			720.625	0.6008	0.35457	0.01403	0.96941			1.1	719.95	1.7725	1.39441	1.10801	2.07492			2.2	724.688	2.86135	2.37117	2.20543	3.03795
			720.731	0.59822	0.35559	0.01425	0.96806			1.1	720.08	1.77076	1.39573	1.10818	2.07467			2.2	724.765	2.86385	2.37168	2.20548	3.04101
			720.861	0.59496	0.35682	0.01453	0.96631			1.1	720.174	1.76945	1.39668	1.1083	2.07443			2.2	724.895	2.86799	2.37254	2.20556	3.04608
			720.991	0.5916	0.35805	0.01481	0.96446			1.1	720.21	1.76892	1.39705	1.10835	2.07432			2.2	725.025	2.87201	2.37339	2.20564	3.05104
			721.076	0.58935	0.35884	0.015	0.96319			1.1	720.34	1.76697	1.39835	1.10853	2.07385			2.2	725.139	2.87545	2.37413	2.20571	3.05529
			721.121	0.58816	0.35926	0.0151	0.96251			1.1	720.47	1.76491	1.39964	1.10871	2.07326			2.2	725.155	2.87594	2.37424	2.20572	3.05589
			721.251	0.58462	0.36045	0.01539	0.96046			1.1	720.601	1.76275	1.40093	1.10889	2.07257			2.2	725.285	2.87975	2.37509	2.2058	3.06064
			721.381	0.58099	0.36163	0.01569	0.95832			1.1	720.625	1.76234	1.40117	1.10892	2.07242			2.2	725.415	2.88345	2.37594	2.20588	3.06527
			721.512	0.57728	0.3628	0.01599	0.95608			1.1	720.731	1.76049	1.4022	1.10907	2.07176			2.2	725.546	2.88704	2.37678	2.20597	3.06979
			721.528	0.57681	0.36295	0.01603	0.95579			1.1	720.861	1.75812	1.40347	1.10926	2.07085			2.2	725.59	2.88825	2.37707	2.206	3.07131
			721.642	0.57349	0.36396	0.0163	0.95374			1.1	720.991	1.75566	1.40472	1.10945	2.06982			2.2	725.676	2.89052	2.37762	2.20605	3.07418
			721.772	0.56961	0.3651	0.01661	0.95132			1.1	721.076	1.75398	1.40553	1.10957	2.06909			2.2	725.806	2.89387	2.37845	2.20614	3.07846
			721.902	0.56566	0.36622	0.01693	0.94881			1.1	721.121	1.75309	1.40596	1.10964	2.06869			2.2	725.936	2.89711	2.37929	2.20622	3.08262
			721.979	0.56327	0.36688	0.01712	0.94727			1.1	721.251	1.75043	1.40719	1.10984	2.06745			2.2	726.042	2.89966	2.37996	2.2063	3.08591
			722.032	0.56162	0.36733	0.01725	0.9462			1.1	721.381	1.74766	1.40841	1.11004	2.06611			2.2	726.066	2.90023	2.38012	2.20631	3.08666
			722.162	0.55751	0.36843	0.01758	0.94352			1.1	721.512	1.7448	1.40961	1.11024	2.06466			2.2	726.196	2.90323	2.38094	2.2064	3.09057
			722.292	0.55333	0.36951	0.01791	0.94075			1.1	721.528	1.74444	1.40976	1.11027	2.06447			2.2	726.326	2.9061	2.38177	2.20649	3.09436
			722.422	0.54907	0.37058	0.01825	0.9379			1.1	721.642	1.74185	1.41081	1.11045	2.06311			2.2	726.456	2.90884	2.38259	2.20658	3.09801
			722.431	0.5488	0.37064	0.01827	0.93772			1.1	721.772	1.73881	1.41199	1.11066	2.06146			2.2	726.493	2.90959	2.38282	2.20661	3.09902
			722.553	0.54475	0.37163	0.01859	0.93496			1.1	721.902	1.73567	1.41316	1.11088	2.0597			2.2	726.587	2.91146	2.3834	2.20667	3.10154
			722.683	0.54036	0.37266	0.01894	0.93196			1.1	721.979	1.73376	1.41385	1.11101	2.05862			2.2	726.717	2.91396	2.38422	2.20676	3.10493
			722.813	0.5359	0.37369	0.01929	0.92887			1.1	722.032	1.73244	1.41432	1.11109	2.05785			2.2	726.847	2.91632	2.38502	2.20686	3.1082
			722.882	0.53351	0.37422	0.01948	0.92721			1.1	722.162	1.72912	1.41546	1.11132	2.0559			2.2	726.944	2.918	2.38563	2.20693	3.11056
			722.943	0.53138	0.37469	0.01965	0.92572			1.1	722.292	1.72572	1.4166	1.11154	2.05386			2.2	726.977	2.91855	2.38583	2.20695	3.11133
			723.073	0.5268	0.37568	0.02001	0.92249			1.1	722.422	1.72223	1.41772	1.11177	2.05172			2.2	727.107	2.92064	2.38663	2.20705	3.11432
			723.203	0.52216	0.37665	0.02038	0.91919			1.1	722.431	1.72201	1.41779	1.11179	2.05158			2.2	727.237	2.92261	2.38742	2.20714	3.11717
			723.333	0.51747	0.37761	0.02076	0.91583			1.1	722.553	1.71866	1.41882	1.112	2.04949			2.2	727.367	2.92443	2.38822	2.20724	3.11989
			723.333	0.51746	0.37761	0.02076	0.91583			1.1	722.683	1.715	1.41992	1.11224	2.04716			2.2	727.396	2.92481	2.38839	2.20726	3.12047
			723.463	0.51272	0.37855	0.02114	0.91241			1.1	722.813	1.71127	1.421	1.11248	2.04475			2.2	727.497	2.92613	2.38901	2.20734	3.12247
			723.594	0.50791	0.37948	0.02153	0.90892			1.1	722.882	1.70925	1.42157	1.11261	2.04343			2.2	727.628	2.92768	2.38979	2.20744	3.12491
			723.724	0.50306	0.38038	0.02192	0.90537			1.1	722.943	1.70745	1.42207	1.11273	2.04225			2.2	727.758	2.9291	2.39057	2.20754	3.1272
			723.785	0.50077	0.3808	0.02211	0.90368			1.1	723.073	1.70356	1.42312	1.11298	2.03966			2.2	727.847	2.92999	2.3911	2.20761	3.1287
			723.854	0.49817	0.38128	0.02232	0.90176			1.1	723.203	1.69959	1.42416	1.11323	2.03698			2.2	727.888	2.93038	2.39134	2.20764	3.12936
			723.984	0.49323	0.38215	0.02272	0.8981			1.1	723.333	1.69556	1.42518	1.11349	2.03423			2.2	728.018	2.93152	2.39211	2.20774	3.13137
			724.114	0.48824	0.38301	0.02313	0.89438			1.1	723.333	1.69555	1.42518	1.11349	2.03423			2.2	728.148	2.93251	2.39288	2.20784	3.13324
			724.236	0.48353	0.3838	0.02352	0.89086			1.1	723.463	1.69144	1.4262	1.11375	2.03139			2.2	728.278	2.93337	2.39364	2.20795	3.13496
			724.244	0.48322	0.38385	0.02355	0.89062			1.1	723.594	1.68726	1.42719	1.11402	2.02847			2.2	728.299	2.93349	2.39376	2.20796	3.13522
			724.374	0.47815	0.38468	0.02397	0.8868			1.1	723.724	1.68301	1.42818	1.11429	2.02547			2.2	728.408	2.93409	2.3944	2.20805	3.13654
			724.505	0.47305	0.38548	0.0244	0.88294			1.1	723.785	1.681	1.42863	1.11441	2.02404			2.2	728.539	2.93466	2.39515	2.20816	3.13797
			724.635	0.46792	0.38627	0.02484	0.87903			1.1	723.854	1.6787	1.42914	1.11456	2.0224			2.2	728.669	2.9351	2.39589	2.20827	3.13926
			724.688	0.46583	0.38659	0.02502	0.87743			1.1	723.984	1.67432	1.4301	1.11484	2.01926			2.2	728.75	2.9353	2.39636	2.20833	3.13999
			724.765	0.46276	0.38705	0.02528	0.87509			1.1	724.114	1.66988	1.43104	1.11512	2.01604			2.2	728.799	2.93539	2.39664	2.20838	3.1404
			724.895	0.45757	0.3878	0.02573	0.8711			1.1	724.236	1.66566	1.4319	1.11539	2.01296			2.2	728.929	2.93554	2.39737	2.20848	3.14139
			725.025	0.45235	0.38854	0.02618	0.86707			1.1	724.244	1.66538	1.43196	1.11541	2.01275			2.2	729.059	2.93555	2.3981	2.20859	3.14224
			725.139	0.44776	0.38917	0.02658	0.86352			1.1	724.374	1.66082	1.43287	1.1157	2.00939			2.2	729.189	2.93541	2.39883	2.20871	3.14294
			725.155	0.44711	0.38926	0.02664	0.86301			1.1	724.505	1.6562	1.43376	1.116	2.00596			2.2	729.201	2.93539	2.3989	2.20872	3.143
			725.285	0.44184	0.38996	0.02711	0.85891			1.1	724.635	1.65153	1.43464	1.1163	2.00247			2.2	729.319	2.93513	2.39955	2.20882	3.1435
			725.415	0.43656	0.39065	0.02758	0.85479			1.1	724.688	1.64962	1.43499	1.11642	2.00104			2.2	729.449	2.93471	2.40026	2.20893	3.14391
			725.546	0.43125	0.39131	0.02807	0.85063			1.1	724.765	1.64681	1.43551	1.11661	1.99892			2.2	729.58	2.93415	2.40097	2.20905	3.14417
			725.59	0.42943	0.39154	0.02823	0.8492			1.1	724.895	1.64204	1.43635	1.11692	1.99531			2.2	729.653	2.93377	2.40137	2.20911	3.14425
			725.676	0.42594	0.39196	0.02855	0.84645			1.1	725.025	1.63722	1.43718	1.11723	1.99163			2.2	729.71	2.93344	2.40168	2.20916	3.14428
			725.806	0.42061	0.39259	0.02905	0.84224			1.1	725.139	1.63296	1.4379	1.11751	1.98837			2.2	729.84	2.9326	2.40238	2.20928	3.14425
			725.936	0.41526	0.3932	0.02955	0.83801			1.1	725.155	1.63235	1.438	1.11755	1.9879			2.2	729.97	2.93161	2.40307	2.2094	3.14408
			726.042	0.41092	0.39369	0.02996	0.83456			1.1	725.285	1.62744	1.4388	1.11788	1.98412			2.2	730.1	2.93049	2.40376	2.20951	3.14376
			726.066	0.40991	0.3938	0.03006	0.83376			1.1	725.415	1.62249	1.43958	1.11821	1.98028			2.2	730.104	2.93045	2.40378	2.20952	3.14374
			726.196	0.40455	0.39437	0.03057	0.8295			1.1	725.546	1.6175	1.44035	1.11854	1.97639			2.2	730.23	2.92922	2.40444	2.20963	3.14329
			726.326	0.39919	0.39493	0.03109	0.82521			1.1	725.59	1.61578	1.44061	1.11866	1.97504			2.2	730.36	2.92782	2.40511	2.20975	3.14268
			726.456	0.39383	0.39546	0.03162	0.82091			1.1	725.676	1.61247	1.4411	1.11888	1.97245			2.2	730.49	2.92627	2.40578	2.20988	3.14193
			726.493	0.39232	0.39561	0.03177	0.8197			1.1	725.806	1.60741	1.44183	1.11923	1.96846			2.2	730.556	2.92545	2.40611	2.20994	3.1415
			726.587	0.38846	0.39598	0.03216	0.8166			1.1	725.936	1.60231	1.44255	1.11958	1.96443			2.2	730.621	2.9246	2.40644	2.21	3.14104
			726.717	0.38309	0.39648	0.0327	0.81228			1.1	726.042	1.59814	1.44312	1.11986	1.96112			2.2	730.751	2.92278	2.4071	2.21012	3.14
			726.944	0.37371	0.39731	0.03367	0.8047			1.1	726.066	1.59717	1.44325	1.11993	1.96036			2.2	730.881	2.92083	2.40775	2.21025	3.13883
			727.396	0.35519	0.39879	0.03566	0.78964			1.1	726.196	1.59201	1.44393	1.12029	1.95624			2.2	731.007	2.91881	2.40837	2.21037	3.13756
			727.847	0.33682	0.40003	0.03774	0.77459			1.1	726.326	1.58683	1.4446	1.12066	1.95208			2.2	731.011	2.91874	2.40839	2.21037	3.13751
			727.888	0.33518	0.40013	0.03793	0.77324			1.1	726.456	1.58161	1.44525	1.12103	1.94789			2.2	731.141	2.91653	2.40903	2.2105	3.13606
			728.018	0.32993	0.40044	0.03855	0.76892			1.1	726.493	1.58014	1.44543	1.12113	1.9467			2.2	731.271	2.91418	2.40966	2.21063	3.13447
			728.148	0.3247	0.40073	0.03918	0.76461			1.1	726.587	1.57637	1.44588	1.12141	1.94366			2.2	731.401	2.9117	2.41029	2.21076	3.13275
			728.278	0.3195	0.401	0.03981	0.76031			1.1	726.717	1.57111	1.4465	1.12179	1.9394			2.2	731.458	2.91057	2.41056	2.21081	3.13195
			728.299	0.31869	0.40104	0.03991	0.75964			1.1	726.847	1.56583	1.44709	1.12217	1.9351			2.2	731.532	2.90909	2.41091	2.21089	3.13089
			728.408	0.31432	0.40125	0.04045	0.75602			1.1	726.944	1.56186	1.44753	1.12247	1.93186			2.2	731.662	2.90636	2.41152	2.21102	3.12889
			728.539	0.30917	0.40148	0.04111	0.75175			1.1	726.977	1.56054	1.44768	1.12257	1.93078			2.2	731.792	2.9035	2.41212	2.21115	3.12677
			728.669	0.30404	0.40169	0.04176	0.7475			1.1	727.107	1.55522	1.44824	1.12297	1.92643			2.2	731.91	2.9008	2.41267	2.21127	3.12473
			728.75	0.30085	0.40181	0.04218	0.74484			1.1	727.237	1.5499	1.44878	1.12337	1.92205			2.2	731.922	2.90051	2.41272	2.21128	3.12452
			728.799	0.29894	0.40188	0.04243	0.74326			1.1	727.367	1.54456	1.44931	1.12378	1.91765			2.2	732.052	2.8974	2.41331	2.21142	3.12214
			728.929	0.29387	0.40206	0.04311	0.73904			1.1	727.396	1.54339	1.44942	1.12387	1.91668			2.2	732.182	2.89418	2.4139	2.21155	3.11963
			729.059	0.28884	0.40221	0.04379	0.73484			1.1	727.497	1.53921	1.44982	1.12419	1.91322			2.2	732.312	2.89083	2.41447	2.21169	3.117
			729.189	0.28384	0.40234	0.04448	0.73066			1.1	727.628	1.53385	1.45031	1.12462	1.90878			2.2	732.361	2.88955	2.41469	2.21174	3.11598
			729.201	0.28337	0.40235	0.04455	0.73027			1.1	727.758	1.52849	1.45079	1.12504	1.90432			2.2	732.442	2.88737	2.41504	2.21183	3.11424
			729.319	0.27887	0.40245	0.04518	0.72651			1.1	727.847	1.5248	1.4511	1.12534	1.90124			2.2	732.573	2.88379	2.41561	2.21197	3.11136
			729.449	0.27394	0.40255	0.04589	0.72237			1.1	727.888	1.52312	1.45124	1.12548	1.89984			2.2	732.703	2.8801	2.41616	2.21211	3.10837
			729.58	0.26904	0.40262	0.04661	0.71827			1.1	728.018	1.51775	1.45168	1.12591	1.89534			2.2	732.812	2.87689	2.41663	2.21223	3.10575
			729.653	0.2663	0.40265	0.04701	0.71597			1.1	728.148	1.51238	1.4521	1.12636	1.89084			2.2	732.833	2.87629	2.41671	2.21225	3.10525
			729.71	0.26418	0.40268	0.04733	0.71419			1.1	728.278	1.50701	1.4525	1.12681	1.88632			2.2	732.963	2.87238	2.41725	2.21239	3.10202
			729.84	0.25936	0.40271	0.04807	0.71014			1.1	728.299	1.50617	1.45256	1.12688	1.88561			2.2	733.093	2.86836	2.41779	2.21253	3.09868
			729.97	0.25459	0.40272	0.04881	0.70612			1.1	728.408	1.50164	1.45288	1.12727	1.88179			2.2	733.223	2.86424	2.41831	2.21268	3.09523
			730.1	0.24985	0.40272	0.04956	0.70213			1.1	728.75	1.48758	1.4538	1.12849	1.86988			2.2	733.264	2.86293	2.41848	2.21272	3.09413
			730.104	0.2497	0.40272	0.04958	0.702			1.1	729.201	1.4691	1.45482	1.13018	1.8541			2.2	733.353	2.86001	2.41883	2.21282	3.09167
			730.23	0.24515	0.40269	0.05032	0.69817			1.1	729.58	1.45375	1.4555	1.13165	1.8409			2.2	733.483	2.85569	2.41934	2.21297	3.088
			730.36	0.2405	0.40265	0.05109	0.69424			1.1	729.653	1.4508	1.45561	1.13195	1.83835			2.2	733.614	2.85126	2.41985	2.21311	3.08423
			730.49	0.23589	0.40258	0.05186	0.69034			1.1	729.71	1.4485	1.45569	1.13217	1.83637			2.2	733.715	2.84774	2.42024	2.21323	3.08121
			730.556	0.23361	0.40255	0.05226	0.68841			1.1	729.84	1.44328	1.45587	1.1327	1.83185			2.2	733.744	2.84674	2.42034	2.21326	3.08035
			730.621	0.23133	0.4025	0.05265	0.68648			1.1	729.97	1.43807	1.45603	1.13323	1.82733			2.2	733.874	2.84213	2.42083	2.21341	3.07638
			730.751	0.22681	0.4024	0.05345	0.68265			1.1	730.1	1.43289	1.45617	1.13377	1.82283			2.2	734.004	2.83743	2.42131	2.21356	3.07231
			730.881	0.22234	0.40227	0.05425	0.67886			1.1	730.104	1.43273	1.45617	1.13379	1.82269			2.2	734.134	2.83264	2.42179	2.21371	3.06814
			731.007	0.21806	0.40213	0.05504	0.67523			1.1	730.23	1.42773	1.45629	1.13432	1.81834			2.2	734.167	2.83143	2.4219	2.21375	3.06708
			731.011	0.21792	0.40213	0.05506	0.67511			1.1	730.36	1.4226	1.45639	1.13487	1.81387			2.2	734.264	2.82776	2.42225	2.21387	3.06388
			731.141	0.21354	0.40197	0.05588	0.67139			1.1	730.49	1.4175	1.45648	1.13543	1.80941			2.2	734.394	2.8228	2.42271	2.21402	3.05953
			731.271	0.20922	0.40178	0.05671	0.66771			1.1	730.556	1.41496	1.45651	1.13571	1.80719			2.2	734.525	2.81776	2.42316	2.21417	3.05509
			731.401	0.20494	0.40158	0.05755	0.66407			1.1	730.621	1.41243	1.45654	1.136	1.80496			2.2	734.618	2.81409	2.42348	2.21428	3.05185
			731.458	0.20308	0.40149	0.05792	0.66249			1.1	730.751	1.40738	1.45659	1.13657	1.80054			2.2	734.655	2.81265	2.4236	2.21433	3.05057
			731.532	0.20071	0.40136	0.0584	0.66047			1.1	730.881	1.40237	1.45662	1.13715	1.79613			2.2	734.785	2.80745	2.42403	2.21448	3.04597
			731.662	0.19653	0.40112	0.05926	0.65691			1.1	731.007	1.39754	1.45662	1.13772	1.79188			2.2	734.915	2.80219	2.42446	2.21464	3.04129
			731.792	0.19241	0.40086	0.06013	0.65339			1.1	731.011	1.39738	1.45662	1.13774	1.79174			2.2	735.045	2.79685	2.42487	2.2148	3.03653
			731.91	0.18871	0.4006	0.06092	0.65023			1.1	731.141	1.39244	1.45661	1.13833	1.78738			2.2	735.069	2.79584	2.42495	2.21483	3.03562
			731.922	0.18833	0.40058	0.061	0.64991			1.1	731.271	1.38752	1.45658	1.13893	1.78303			2.2	735.175	2.79145	2.42528	2.21496	3.03169
			732.052	0.18431	0.40028	0.06189	0.64647			1.1	731.401	1.38264	1.45653	1.13954	1.77871			2.2	735.305	2.78598	2.42568	2.21512	3.02678
			732.182	0.18034	0.39996	0.06278	0.64307			1.1	731.458	1.38052	1.45651	1.13981	1.77683			2.2	735.435	2.78045	2.42607	2.21528	3.02181
			732.312	0.17642	0.39962	0.06369	0.63972			1.1	731.532	1.3778	1.45647	1.14015	1.77442			2.2	735.521	2.77679	2.42633	2.21539	3.01851
			732.361	0.17496	0.39949	0.06403	0.63847			1.1	731.662	1.37299	1.45638	1.14077	1.77015			2.2	735.566	2.77486	2.42646	2.21544	3.01676
			732.442	0.17255	0.39926	0.0646	0.63641			1.1	731.792	1.36823	1.45627	1.1414	1.7659			2.2	735.696	2.76922	2.42683	2.21561	3.01166
			732.573	0.16874	0.39888	0.06552	0.63314			1.1	731.91	1.36394	1.45616	1.14198	1.76208			2.2	735.826	2.76352	2.4272	2.21577	3.00649
			732.703	0.16498	0.39849	0.06645	0.62992			1.1	731.922	1.3635	1.45615	1.14204	1.76169			2.2	735.956	2.75777	2.42755	2.21594	3.00126
			732.812	0.16185	0.39814	0.06725	0.62723			1.1	732.052	1.35881	1.456	1.14268	1.7575			2.2	735.972	2.75705	2.4276	2.21596	3.00061
			732.833	0.16127	0.39807	0.0674	0.62674			1.1	732.182	1.35417	1.45584	1.14333	1.75334			2.2	736.086	2.75197	2.4279	2.2161	2.99598
			732.963	0.15762	0.39764	0.06835	0.6236			1.1	732.312	1.34956	1.45566	1.14399	1.74921			2.2	736.216	2.74613	2.42824	2.21627	2.99065
			733.093	0.15402	0.39718	0.06931	0.62051			1.1	732.361	1.34785	1.45559	1.14424	1.74767			2.2	736.346	2.74024	2.42858	2.21644	2.98526
			733.223	0.15048	0.39671	0.07028	0.61746			1.1	732.442	1.345	1.45546	1.14466	1.74512			2.2	736.424	2.73673	2.42877	2.21654	2.98204
			733.264	0.14938	0.39656	0.07058	0.61652			1.1	732.573	1.34048	1.45524	1.14533	1.74105			2.2	736.476	2.73432	2.4289	2.21661	2.97983
			733.353	0.14698	0.39622	0.07125	0.61446			1.1	732.703	1.336	1.455	1.14601	1.73702			2.2	736.607	2.72835	2.42921	2.21678	2.97435
			733.483	0.14355	0.39571	0.07224	0.6115			1.1	732.812	1.33226	1.45479	1.14659	1.73364			2.2	736.737	2.72236	2.42952	2.21695	2.96883
			733.614	0.14017	0.39518	0.07324	0.60858			1.1	732.833	1.33157	1.45475	1.14669	1.73302			2.2	736.867	2.71633	2.42982	2.21712	2.96327
			733.715	0.13756	0.39475	0.07403	0.60634			1.1	732.963	1.32719	1.45447	1.14739	1.72905			2.2	736.875	2.71595	2.42983	2.21713	2.96292
			733.744	0.13684	0.39463	0.07425	0.60571			1.1	733.093	1.32285	1.45418	1.14809	1.72512			2.2	736.997	2.71027	2.4301	2.2173	2.95767
			733.874	0.13356	0.39406	0.07526	0.60289			1.1	733.223	1.31856	1.45387	1.1488	1.72122			2.2	737.127	2.70418	2.43038	2.21747	2.95204
			734.004	0.13034	0.39348	0.07629	0.60011			1.1	733.264	1.31722	1.45377	1.14902	1.72001			2.2	737.257	2.69807	2.43065	2.21765	2.94637
			734.134	0.12718	0.39288	0.07733	0.59738			1.1	733.353	1.31431	1.45354	1.14952	1.71736			2.2	737.326	2.69481	2.43079	2.21774	2.94335
			734.167	0.12639	0.39272	0.07759	0.5967			1.1	733.483	1.31011	1.45319	1.15024	1.71354			2.2	737.387	2.69194	2.43092	2.21782	2.94068
			734.264	0.12406	0.39225	0.07837	0.59469			1.1	733.614	1.30596	1.45282	1.15097	1.70975			2.2	737.518	2.68579	2.43117	2.218	2.93496
			734.394	0.121	0.39161	0.07943	0.59204			1.1	733.715	1.30275	1.45252	1.15155	1.70682			2.2	737.648	2.67962	2.43141	2.21818	2.92921
			734.525	0.118	0.39096	0.08049	0.58945			1.1	733.744	1.30186	1.45243	1.15171	1.706			2.2	737.778	2.67345	2.43165	2.21836	2.92345
			734.618	0.11587	0.39047	0.08126	0.5876			1.1	733.874	1.2978	1.45203	1.15246	1.70229			2.2	737.778	2.67345	2.43165	2.21836	2.92345
			734.655	0.11504	0.39028	0.08157	0.58689			1.1	734.004	1.2938	1.45161	1.15321	1.69862			2.2	737.908	2.66726	2.43187	2.21854	2.91766
			734.785	0.11214	0.38959	0.08265	0.58438			1.1	734.134	1.28984	1.45117	1.15397	1.69498			2.2	738.038	2.66106	2.43209	2.21872	2.91186
			734.915	0.10929	0.38887	0.08375	0.58191			1.1	734.167	1.28886	1.45105	1.15416	1.69408			2.2	738.168	2.65485	2.43229	2.2189	2.90605
			735.045	0.1065	0.38814	0.08485	0.57949			1.1	734.264	1.28594	1.45071	1.15474	1.69139			2.2	738.229	2.65194	2.43239	2.21898	2.90331
			735.069	0.10598	0.38801	0.08506	0.57904			1.1	734.394	1.28208	1.45023	1.15552	1.68783			2.2	738.298	2.64865	2.43249	2.21908	2.90022
			735.175	0.10376	0.3874	0.08596	0.57711			1.1	734.525	1.27828	1.44974	1.1563	1.68431			2.2	738.428	2.64244	2.43268	2.21926	2.89438
			735.305	0.10106	0.38663	0.08708	0.57478			1.1	734.618	1.27557	1.44937	1.15687	1.68181			2.2	738.559	2.63623	2.43286	2.21945	2.88854
			735.435	0.09842	0.38585	0.08822	0.57249			1.1	734.655	1.27452	1.44922	1.15709	1.68084			2.2	738.681	2.63041	2.43302	2.21962	2.88306
			735.521	0.09672	0.38533	0.08896	0.57101			1.1	734.785	1.27082	1.44869	1.15789	1.6774			2.2	739.079	2.61146	2.43349	2.22019	2.86514
			735.566	0.09584	0.38505	0.08936	0.57024			1.1	734.915	1.26716	1.44814	1.1587	1.67401			2.2	739.132	2.60896	2.43354	2.22027	2.86277
			735.696	0.0933	0.38423	0.09051	0.56804			1.1	735.045	1.26356	1.44758	1.15951	1.67065			2.2	739.209	2.6053	2.43362	2.22038	2.8593
			735.826	0.09081	0.3834	0.09167	0.56588			1.1	735.069	1.26289	1.44747	1.15967	1.67003			2.2	739.339	2.59915	2.43374	2.22057	2.85346
			735.956	0.08837	0.38255	0.09284	0.56376			1.1	735.175	1.26001	1.44699	1.16034	1.66734			2.2	739.469	2.59301	2.43386	2.22076	2.84763
			735.972	0.08807	0.38244	0.09299	0.5635			1.1	735.305	1.25651	1.44639	1.16117	1.66407			2.2	739.583	2.58766	2.43395	2.22092	2.84254
			736.086	0.08598	0.38168	0.09402	0.56168			1.1	735.435	1.25306	1.44578	1.162	1.66084			2.2	739.6	2.5869	2.43397	2.22095	2.84181
			736.216	0.08364	0.3808	0.09521	0.55965			1.1	735.521	1.25082	1.44536	1.16256	1.65874			2.2	739.73	2.58081	2.43406	2.22114	2.83601
			736.346	0.08135	0.3799	0.09641	0.55765			1.1	735.566	1.24966	1.44514	1.16285	1.65765			2.2	739.86	2.57474	2.43415	2.22133	2.83022
			736.424	0.08001	0.37935	0.09712	0.55649			1.1	735.696	1.24631	1.44449	1.1637	1.6545			2.2	739.99	2.5687	2.43423	2.22152	2.82445
			736.476	0.0791	0.37898	0.09762	0.5557			1.1	735.826	1.24301	1.44382	1.16456	1.65139			2.2	740.035	2.56662	2.43425	2.22159	2.82246
			736.607	0.07691	0.37805	0.09883	0.55379			1.1	735.956	1.23977	1.44313	1.16543	1.64833			2.2	740.12	2.56268	2.43429	2.22172	2.81869
			736.737	0.07476	0.3771	0.10006	0.55191			1.1	735.972	1.23936	1.44305	1.16554	1.64795			2.2	740.25	2.55669	2.43435	2.22191	2.81296
			736.867	0.07266	0.37613	0.1013	0.55008			1.1	736.086	1.23657	1.44243	1.16631	1.64531			2.2	740.38	2.55073	2.4344	2.22211	2.80724
			736.875	0.07253	0.37607	0.10137	0.54997			1.1	736.216	1.23343	1.44171	1.16719	1.64232			2.2	740.486	2.54592	2.43444	2.22227	2.80262
			736.997	0.0706	0.37515	0.10254	0.54829			1.1	736.346	1.23033	1.44097	1.16808	1.63938			2.2	740.511	2.54481	2.43444	2.2223	2.80156
			737.127	0.06859	0.37415	0.1038	0.54654			1.1	736.424	1.22852	1.44053	1.16861	1.63766			2.2	740.641	2.53892	2.43447	2.2225	2.79589
			737.257	0.06662	0.37314	0.10506	0.54482			1.1	736.476	1.22729	1.44022	1.16898	1.63649			2.2	740.771	2.53307	2.43449	2.2227	2.79026
			737.326	0.06559	0.37259	0.10574	0.54392			1.1	736.607	1.2243	1.43945	1.16989	1.63363			2.2	740.901	2.52725	2.43451	2.22289	2.78465
			737.387	0.0647	0.37211	0.10634	0.54314			1.1	736.737	1.22135	1.43866	1.1708	1.63082			2.2	740.938	2.52562	2.43451	2.22295	2.78308
			737.518	0.06282	0.37106	0.10762	0.5415			1.1	736.867	1.21846	1.43786	1.17172	1.62804			2.2	741.031	2.52148	2.43451	2.22309	2.77908
			737.648	0.06098	0.37001	0.10891	0.5399			1.1	736.875	1.21828	1.43781	1.17178	1.62787			2.2	741.161	2.51574	2.4345	2.22329	2.77353
			737.778	0.05919	0.36893	0.11021	0.53833			1.1	736.997	1.21562	1.43704	1.17265	1.62531			2.2	741.291	2.51005	2.43449	2.22349	2.76802
			737.778	0.05919	0.36893	0.11021	0.53833			1.1	737.127	1.21282	1.43621	1.17359	1.62262			2.2	741.389	2.50581	2.43447	2.22364	2.76391
			737.908	0.05744	0.36784	0.11152	0.5368			1.1	737.257	1.21008	1.43536	1.17453	1.61997			2.2	741.421	2.5044	2.43446	2.22369	2.76255
			738.038	0.05573	0.36674	0.11284	0.53531			1.1	737.326	1.20864	1.4349	1.17503	1.61858			2.2	741.552	2.49879	2.43442	2.22389	2.75711
			738.168	0.05406	0.36562	0.11417	0.53385			1.1	737.387	1.20738	1.43449	1.17548	1.61736			2.2	741.682	2.49324	2.43438	2.22409	2.75171
			738.229	0.05329	0.36509	0.1148	0.53318			1.1	737.518	1.20473	1.43361	1.17644	1.61479			2.2	741.812	2.48773	2.43433	2.22429	2.74634
			738.298	0.05243	0.36448	0.11551	0.53243			1.1	737.648	1.20214	1.43272	1.17741	1.61226			2.2	741.84	2.48653	2.43431	2.22434	2.74518
			738.428	0.05084	0.36334	0.11686	0.53104			1.1	737.778	1.19958	1.43181	1.17838	1.60977			2.2	741.942	2.48226	2.43426	2.22449	2.74102
			738.559	0.04929	0.36218	0.11821	0.52968			1.1	737.778	1.19958	1.43181	1.17838	1.60977			2.2	742.072	2.47685	2.43419	2.2247	2.73574
			738.681	0.04787	0.36107	0.11949	0.52844			1.1	737.908	1.19708	1.43088	1.17936	1.60732			2.2	742.202	2.47149	2.43411	2.2249	2.7305
			738.689	0.04778	0.361	0.11958	0.52836			1.1	738.038	1.19462	1.42994	1.18035	1.60491			2.2	742.292	2.46784	2.43405	2.22504	2.72692
			738.819	0.0463	0.35981	0.12095	0.52707			1.1	738.168	1.19221	1.42898	1.18135	1.60254			2.2	742.332	2.46618	2.43402	2.2251	2.72531
			738.949	0.04487	0.35861	0.12233	0.52581			1.1	738.229	1.1911	1.42853	1.18182	1.60144			2.2	742.462	2.46093	2.43392	2.22531	2.72015
			739.079	0.04347	0.35739	0.12373	0.52458			1.1	738.298	1.18985	1.42801	1.18235	1.60021			2.2	742.593	2.45573	2.43381	2.22551	2.71505
			739.132	0.04291	0.35689	0.12429	0.52409			1.1	738.428	1.18753	1.42703	1.18336	1.59792			2.2	742.723	2.45058	2.43369	2.22572	2.70999
			739.209	0.0421	0.35616	0.12513	0.52339			1.1	738.559	1.18526	1.42603	1.18438	1.59567			2.2	742.743	2.44978	2.43367	2.22575	2.7092
			739.339	0.04077	0.35492	0.12653	0.52222			1.1	738.681	1.18317	1.42508	1.18534	1.59359			2.2	742.853	2.44549	2.43356	2.22592	2.70498
			739.469	0.03947	0.35366	0.12795	0.52109			1.1	738.689	1.18303	1.42501	1.1854	1.59345			2.2	742.983	2.44046	2.43342	2.22613	2.70001
			739.583	0.03837	0.35255	0.1292	0.52012			1.1	738.819	1.18085	1.42398	1.18644	1.59127			2.2	743.113	2.43549	2.43327	2.22634	2.6951
			739.6	0.03821	0.35239	0.12938	0.51998			1.1	738.949	1.17871	1.42294	1.18748	1.58913			2.2	743.194	2.43241	2.43318	2.22647	2.69205
			739.73	0.03699	0.35111	0.13081	0.5189			1.1	739.079	1.17662	1.42189	1.18852	1.58703			2.2	743.243	2.43057	2.43312	2.22654	2.69023
			739.86	0.03579	0.34981	0.13225	0.51786			1.1	739.132	1.17578	1.42145	1.18895	1.58618			2.2	743.373	2.42571	2.43295	2.22675	2.68541
			739.99	0.03463	0.34851	0.1337	0.51684			1.1	739.209	1.17457	1.42082	1.18958	1.58496			2.2	743.504	2.42091	2.43278	2.22696	2.68065
			740.035	0.03424	0.34806	0.1342	0.51649			1.1	739.339	1.17256	1.41973	1.19064	1.58293			2.2	743.634	2.41617	2.43259	2.22717	2.67593
			740.12	0.0335	0.34719	0.13516	0.51584			1.1	739.469	1.17059	1.41864	1.19171	1.58094			2.2	743.646	2.41573	2.43257	2.22719	2.6755
			740.25	0.0324	0.34586	0.13662	0.51488			1.1	739.583	1.16891	1.41767	1.19265	1.57922			2.2	743.764	2.4115	2.4324	2.22738	2.67127
			740.38	0.03133	0.34452	0.1381	0.51394			1.1	739.6	1.16867	1.41753	1.19278	1.57898			2.2	743.894	2.40688	2.4322	2.22758	2.66666
			740.486	0.03048	0.34342	0.1393	0.5132			1.1	739.73	1.16679	1.41641	1.19386	1.57705			2.2	744.024	2.40233	2.43199	2.22779	2.6621
			740.511	0.03028	0.34316	0.13958	0.51303			1.1	739.86	1.16494	1.41527	1.19495	1.57516			2.2	744.097	2.39979	2.43186	2.22791	2.65956
			740.641	0.02927	0.3418	0.14107	0.51214			1.1	739.99	1.16314	1.41412	1.19605	1.57331			2.2	744.154	2.39783	2.43176	2.228	2.6576
			740.771	0.02829	0.34042	0.14257	0.51128			1.1	740.035	1.16253	1.41372	1.19642	1.57268			2.2	744.284	2.3934	2.43154	2.22821	2.65315
			740.901	0.02733	0.33903	0.14407	0.51044			1.1	740.12	1.16138	1.41296	1.19715	1.57149			2.2	744.414	2.38903	2.4313	2.22842	2.64875
			740.938	0.02707	0.33864	0.1445	0.51021			1.1	740.25	1.15966	1.41179	1.19826	1.5697			2.2	744.545	2.38473	2.43105	2.22863	2.64441
			741.031	0.02641	0.33763	0.14559	0.50962			1.1	740.38	1.15797	1.41061	1.19937	1.56795			2.2	744.549	2.3846	2.43104	2.22864	2.64428
			741.161	0.02551	0.33622	0.14711	0.50883			1.1	740.486	1.15663	1.40963	1.20028	1.56655			2.2	744.675	2.38049	2.43079	2.22884	2.64012
			741.291	0.02463	0.3348	0.14863	0.50807			1.1	740.511	1.15633	1.40941	1.20049	1.56623			2.2	744.805	2.37631	2.43053	2.22905	2.63589
			741.389	0.02399	0.33373	0.14978	0.5075			1.1	740.641	1.15472	1.4082	1.20162	1.56454			2.2	744.935	2.37219	2.43025	2.22926	2.63171
			741.421	0.02378	0.33337	0.15017	0.50732			1.1	740.771	1.15315	1.40698	1.20276	1.56288			2.2	745	2.37016	2.43011	2.22937	2.62964
			741.552	0.02296	0.33193	0.15171	0.5066			1.1	740.901	1.15161	1.40575	1.2039	1.56126			2.2	745.065	2.36814	2.42997	2.22947	2.62758
			741.682	0.02216	0.33048	0.15326	0.50589			1.1	740.938	1.15119	1.4054	1.20422	1.56081			2.2	745.195	2.36415	2.42968	2.22968	2.62351
			741.812	0.02138	0.32902	0.15481	0.50521			1.1	741.031	1.15011	1.40451	1.20504	1.55966			2.2	745.325	2.36023	2.42937	2.22989	2.6195
			741.84	0.02121	0.3287	0.15515	0.50507			1.1	741.161	1.14865	1.40325	1.2062	1.5581			2.2	745.451	2.35649	2.42907	2.2301	2.61566
			741.942	0.02063	0.32755	0.15638	0.50455			1.1	741.291	1.14722	1.40199	1.20736	1.55657			2.2	745.455	2.35637	2.42907	2.23011	2.61554
			742.072	0.0199	0.32607	0.15795	0.50391			1.1	741.389	1.14617	1.40103	1.20823	1.55543			2.2	745.586	2.35257	2.42875	2.23032	2.61163
			742.202	0.01919	0.32458	0.15952	0.50329			1.1	741.421	1.14583	1.40071	1.20852	1.55506			2.2	745.716	2.34883	2.42842	2.23053	2.60778
			742.292	0.01872	0.32355	0.16061	0.50288			1.1	741.552	1.14447	1.39943	1.20969	1.55359			2.2	745.846	2.34516	2.42808	2.23074	2.60399
			742.332	0.0185	0.32308	0.1611	0.50269			1.1	741.682	1.14314	1.39813	1.21087	1.55214			2.2	745.903	2.34358	2.42793	2.23083	2.60234
			742.462	0.01784	0.32158	0.16269	0.50211			1.1	741.812	1.14184	1.39682	1.21205	1.55072			2.2	745.976	2.34156	2.42774	2.23095	2.60024
			742.593	0.01719	0.32006	0.16429	0.50154			1.1	741.84	1.14157	1.39654	1.21231	1.55042			2.2	746.106	2.33801	2.42739	2.23116	2.59656
			742.723	0.01657	0.31854	0.16589	0.50099			1.1	741.942	1.14058	1.39551	1.21324	1.54933			2.2	746.236	2.33453	2.42702	2.23137	2.59292
			742.743	0.01647	0.3183	0.16614	0.50091			1.1	742.072	1.13935	1.39418	1.21444	1.54797			2.2	746.354	2.33143	2.42669	2.23156	2.58968
			742.853	0.01597	0.317	0.16749	0.50046			1.1	742.202	1.13815	1.39285	1.21564	1.54663			2.2	746.366	2.33111	2.42665	2.23158	2.58935
			742.983	0.01538	0.31546	0.16911	0.49995			1.1	742.292	1.13734	1.39192	1.21647	1.54573			2.2	746.496	2.32775	2.42627	2.23179	2.58582
			743.113	0.01481	0.31391	0.17073	0.49945			1.1	742.332	1.13698	1.3915	1.21684	1.54532			2.2	746.627	2.32446	2.42589	2.23201	2.58235
			743.194	0.01447	0.31294	0.17174	0.49915			1.1	742.462	1.13584	1.39015	1.21805	1.54404			2.2	746.757	2.32122	2.42549	2.23222	2.57893
			743.243	0.01427	0.31236	0.17235	0.49897			1.1	742.593	1.13473	1.38878	1.21927	1.54278			2.2	746.806	2.32003	2.42534	2.2323	2.57766
			743.373	0.01373	0.3108	0.17398	0.49851			1.1	742.723	1.13365	1.38741	1.22049	1.54155			2.2	746.887	2.31805	2.42509	2.23243	2.57556
			743.504	0.01322	0.30922	0.17561	0.49806			1.1	742.743	1.13348	1.38719	1.22068	1.54136			2.2	747.017	2.31494	2.42468	2.23264	2.57225
			743.634	0.01272	0.30765	0.17725	0.49763			1.1	742.853	1.13259	1.38603	1.22172	1.54034			2.2	747.147	2.31188	2.42425	2.23285	2.56899
			743.646	0.01268	0.3075	0.17741	0.49759			1.1	742.983	1.13157	1.38464	1.22295	1.53916			2.2	747.257	2.30936	2.42389	2.23303	2.56627
			743.764	0.01224	0.30606	0.1789	0.4972			1.1	743.113	1.13057	1.38324	1.22419	1.538			2.2	747.277	2.30889	2.42383	2.23306	2.56578
			743.894	0.01178	0.30447	0.18055	0.4968			1.1	743.194	1.12996	1.38236	1.22496	1.53728			2.2	747.407	2.30596	2.42339	2.23327	2.56262
			744.024	0.01133	0.30287	0.1822	0.49641			1.1	743.243	1.1296	1.38184	1.22543	1.53686			2.2	747.538	2.30309	2.42294	2.23348	2.55951
			744.097	0.01109	0.30197	0.18314	0.49619			1.1	743.373	1.12865	1.38042	1.22667	1.53575			2.2	747.668	2.30027	2.42249	2.23369	2.55645
			744.154	0.0109	0.30127	0.18386	0.49603			1.1	743.504	1.12773	1.379	1.22792	1.53465			2.2	747.708	2.29941	2.42235	2.23375	2.55551
			744.284	0.01048	0.29966	0.18553	0.49566			1.1	743.634	1.12684	1.37757	1.22918	1.53359			2.2	747.798	2.29752	2.42203	2.2339	2.55344
			744.414	0.01007	0.29804	0.18719	0.49531			1.1	743.646	1.12675	1.37744	1.2293	1.53349			2.2	747.928	2.29482	2.42156	2.23411	2.55048
			744.545	0.00968	0.29642	0.18887	0.49496			1.1	743.764	1.12597	1.37613	1.23044	1.53254			2.2	748.058	2.29217	2.42109	2.23431	2.54757
			744.549	0.00967	0.29637	0.18892	0.49495			1.1	743.894	1.12512	1.37469	1.2317	1.53151			2.2	748.16	2.29015	2.42071	2.23448	2.54533
			744.675	0.0093	0.29479	0.19054	0.49463			1.1	744.024	1.1243	1.37324	1.23297	1.5305			2.2	748.188	2.28959	2.4206	2.23452	2.54471
			744.805	0.00894	0.29315	0.19222	0.49432			1.1	744.097	1.12384	1.37242	1.23368	1.52995			2.2	748.318	2.28706	2.42011	2.23473	2.5419
			744.935	0.00859	0.29151	0.19391	0.49401			1.1	744.154	1.1235	1.37178	1.23424	1.52952			2.2	748.448	2.28458	2.41961	2.23494	2.53913
			745	0.00842	0.29069	0.19475	0.49386			1.1	744.284	1.12272	1.37032	1.23552	1.52855			2.2	748.579	2.28216	2.4191	2.23514	2.53641
			745.065	0.00825	0.28987	0.19559	0.49371			1.1	744.414	1.12196	1.36885	1.2368	1.52761			2.2	748.611	2.28156	2.41897	2.2352	2.53573
			745.195	0.00792	0.28822	0.19728	0.49343			1.1	744.545	1.12123	1.36737	1.23808	1.52668			2.2	748.709	2.27979	2.41859	2.23535	2.53373
			745.325	0.0076	0.28657	0.19898	0.49315			1.1	744.549	1.12121	1.36732	1.23812	1.52665			2.2	748.839	2.27748	2.41806	2.23556	2.5311
			745.451	0.00731	0.28496	0.20062	0.49289			1.1	744.675	1.12052	1.36589	1.23937	1.52577			2.2	748.969	2.27522	2.41753	2.23576	2.52852
			745.455	0.0073	0.28491	0.20067	0.49288			1.1	744.805	1.11983	1.3644	1.24066	1.52488			2.2	749.062	2.27362	2.41715	2.23591	2.52668
			745.586	0.00701	0.28325	0.20237	0.49263			1.1	744.935	1.11915	1.3629	1.24195	1.52401			2.2	749.099	2.27301	2.417	2.23597	2.52597
			745.716	0.00672	0.28158	0.20408	0.49238			1.1	745	1.11882	1.36215	1.2426	1.52358			2.2	749.229	2.27085	2.41645	2.23617	2.52348
			745.846	0.00645	0.27991	0.20578	0.49214			1.1	745.065	1.1185	1.3614	1.24325	1.52315			2.2	749.359	2.26874	2.4159	2.23638	2.52102
			745.903	0.00633	0.27918	0.20653	0.49204			1.1	745.195	1.11787	1.3599	1.24454	1.52231			2.2	749.489	2.26668	2.41534	2.23658	2.51861
			745.976	0.00619	0.27824	0.20749	0.49191			1.1	745.325	1.11725	1.35839	1.24585	1.52149			2.2	749.514	2.2663	2.41523	2.23662	2.51816
			746.106	0.00593	0.27656	0.2092	0.49169			1.1	745.451	1.11668	1.35692	1.24711	1.52071			2.2	749.62	2.26467	2.41477	2.23679	2.51623
			746.354	0.00548	0.27335	0.21246	0.49128			1.1	745.455	1.11666	1.35687	1.24715	1.52068			2.2	749.75	2.26271	2.4142	2.23699	2.5139
			746.806	0.00472	0.26749	0.21841	0.49062			1.1	745.586	1.11608	1.35535	1.24846	1.51989			2.2	749.88	2.2608	2.41362	2.23719	2.51161
			747.257	0.00406	0.26159	0.22438	0.49003			1.1	745.716	1.11552	1.35383	1.24977	1.51912			2.2	749.965	2.25957	2.41323	2.23732	2.51013
			747.708	0.00349	0.25568	0.23034	0.48951			1.1	745.846	1.11498	1.3523	1.25108	1.51836			2.2	750.01	2.25893	2.41303	2.23739	2.50936
			748.16	0.00299	0.24975	0.23631	0.48905			1.1	745.903	1.11474	1.35163	1.25166	1.51803			2.2	750.14	2.25712	2.41244	2.23759	2.50714
			748.611	0.00256	0.24382	0.24226	0.48863			1.1	745.976	1.11445	1.35077	1.2524	1.51762			2.2	750.27	2.25534	2.41184	2.23779	2.50497
			749.062	0.00218	0.23788	0.24818	0.48825			1.1	746.106	1.11394	1.34923	1.25372	1.51689			2.2	750.4	2.25361	2.41123	2.23799	2.50283
			749.514	0.00185	0.23196	0.25408	0.48789			1.1	746.236	1.11344	1.34769	1.25503	1.51617			2.2	750.417	2.2534	2.41115	2.23802	2.50256
			749.965	0.00157	0.22604	0.25994	0.48756			1.1	746.354	1.11301	1.34629	1.25623	1.51553			2.2	750.531	2.25193	2.41061	2.23819	2.50073
			750.417	0.00133	0.22015	0.26575	0.48723			1.1	746.366	1.11296	1.34615	1.25636	1.51547			2.2	750.661	2.25028	2.40999	2.23839	2.49866
			750.868	0.00113	0.21429	0.2715	0.48691			1.1	746.496	1.1125	1.3446	1.25768	1.51478			2.2	750.791	2.24868	2.40936	2.23858	2.49663
			751.319	0.000950987	0.20846	0.27718	0.48659			1.1	746.627	1.11205	1.34305	1.259	1.5141			2.2	750.868	2.24775	2.40899	2.2387	2.49544
			751.771	0.000800186	0.20266	0.28279	0.48625			1.1	746.757	1.11161	1.3415	1.26033	1.51344			2.2	750.921	2.24713	2.40873	2.23878	2.49463
			752.222	0.000671762	0.19692	0.28831	0.4859			1.1	746.806	1.11145	1.34091	1.26082	1.51319			2.2	751.051	2.24561	2.40809	2.23898	2.49267
			752.674	0.000562694	0.19122	0.29373	0.48552			1.1	746.887	1.11119	1.33994	1.26165	1.51279			2.2	751.181	2.24413	2.40744	2.23917	2.49074
			753.125	0.000470259	0.18558	0.29906	0.4851			1.1	747.017	1.11078	1.33838	1.26298	1.51215			2.2	751.311	2.24269	2.40679	2.23936	2.48885
			753.576	0.000392123	0.17999	0.30426	0.48465			1.1	747.147	1.11039	1.33682	1.26431	1.51152			2.2	751.319	2.24261	2.40675	2.23938	2.48873
			754.028	0.000326242	0.17448	0.30935	0.48415			1.1	747.257	1.11007	1.3355	1.26543	1.511			2.2	751.441	2.2413	2.40613	2.23956	2.48698
			754.479	0.00027081	0.16903	0.3143	0.4836			1.1	747.277	1.11001	1.33526	1.26564	1.5109			2.2	751.572	2.23994	2.40546	2.23975	2.48515
			754.931	0.000224297	0.16365	0.31911	0.48299			1.1	747.407	1.10964	1.33369	1.26697	1.5103			2.2	751.702	2.23861	2.40479	2.23994	2.48334
			755.382	0.000185348	0.15836	0.32377	0.48231			1.1	747.538	1.10928	1.33212	1.2683	1.5097			2.2	751.771	2.23792	2.40443	2.24004	2.4824
			755.833	0.000152822	0.15314	0.32827	0.48156			1.1	747.668	1.10893	1.33055	1.26963	1.50911			2.2	751.832	2.23733	2.40411	2.24013	2.48157
			756.285	0.000125716	0.14801	0.3326	0.48074			1.1	747.708	1.10883	1.33006	1.27004	1.50893			2.2	751.962	2.23608	2.40343	2.24032	2.47982
			756.736	0.000103188	0.14297	0.33676	0.47983			1.1	747.798	1.1086	1.32898	1.27096	1.50854			2.2	752.092	2.23486	2.40274	2.24051	2.47811
			757.037	9.03443e-05	0.13965	0.33943	0.47917			1.1	747.928	1.10828	1.32741	1.27229	1.50797			2.2	752.222	2.23368	2.40204	2.24069	2.47642
			757.167	8.52716e-05	0.13823	0.34056	0.47888			1.1	748.058	1.10796	1.32584	1.27362	1.50742			2.2	752.222	2.23368	2.40204	2.24069	2.47642
			757.188	8.45037e-05	0.13801	0.34073	0.47883			1.1	748.16	1.10773	1.32461	1.27466	1.50699			2.2	752.352	2.23253	2.40134	2.24088	2.47475
			757.297	8.04686e-05	0.13682	0.34167	0.47857			1.1	748.188	1.10766	1.32426	1.27495	1.50687			2.2	752.482	2.23142	2.40064	2.24106	2.47312
			757.427	7.59219e-05	0.13542	0.34277	0.47826			1.1	748.318	1.10737	1.32269	1.27628	1.50633			2.2	752.613	2.23034	2.39992	2.24125	2.47151
			757.558	7.16187e-05	0.13402	0.34385	0.47794			1.1	748.448	1.10709	1.32111	1.27761	1.5058			2.2	752.674	2.22984	2.39959	2.24133	2.47076
			757.639	6.90464e-05	0.13315	0.34452	0.47773			1.1	748.579	1.10682	1.31953	1.27894	1.50528			2.2	752.743	2.22929	2.39921	2.24143	2.46992
			757.688	6.75467e-05	0.13263	0.34491	0.47761			1.1	748.611	1.10675	1.31914	1.27927	1.50515			2.2	752.873	2.22827	2.39848	2.24161	2.46836
			757.818	6.36943e-05	0.13125	0.34596	0.47727			1.1	748.709	1.10655	1.31795	1.28026	1.50477			2.2	753.003	2.22728	2.39775	2.24179	2.46682
			757.948	6.00504e-05	0.12988	0.34699	0.47693			1.1	748.839	1.1063	1.31638	1.28159	1.50426			2.2	753.125	2.22638	2.39707	2.24196	2.4654
			758.078	5.66043e-05	0.12851	0.348	0.47657			1.1	748.969	1.10605	1.3148	1.28291	1.50377			2.2	753.133	2.22632	2.39702	2.24197	2.46531
			758.09	5.62912e-05	0.12839	0.3481	0.47654			1.1	749.062	1.10588	1.31367	1.28386	1.50341			2.2	753.263	2.22539	2.39628	2.24215	2.46382
			758.208	5.3346e-05	0.12716	0.349	0.47621			1.1	749.099	1.10582	1.31322	1.28423	1.50328			2.2	753.393	2.22448	2.39554	2.24233	2.46235
			758.338	5.02657e-05	0.12581	0.34998	0.47584			1.1	749.229	1.10559	1.31165	1.28556	1.50279			2.2	753.524	2.22361	2.39479	2.2425	2.4609
			758.468	4.73545e-05	0.12447	0.35094	0.47546			1.1	749.359	1.10537	1.31007	1.28687	1.50231			2.2	753.576	2.22326	2.39448	2.24257	2.46032
			758.542	4.57874e-05	0.12372	0.35148	0.47524			1.1	749.514	1.10512	1.3082	1.28844	1.50175			2.2	753.654	2.22276	2.39404	2.24268	2.45947
			758.599	4.46035e-05	0.12314	0.35189	0.47507			1.1	749.965	1.10444	1.30274	1.29298	1.50017			2.2	753.784	2.22194	2.39328	2.24285	2.45807
			758.729	4.20045e-05	0.12181	0.35282	0.47467			1.1	750.417	1.10385	1.2973	1.2975	1.49865			2.2	753.914	2.22114	2.39251	2.24302	2.45668
			758.859	3.95495e-05	0.1205	0.35372	0.47426			1.1	750.868	1.10333	1.29188	1.30197	1.49718			2.2	754.028	2.22047	2.39184	2.24317	2.45548
			758.989	3.72309e-05	0.11919	0.35462	0.47384			1.1	751.319	1.10287	1.28649	1.30638	1.49575			2.2	754.044	2.22037	2.39175	2.24319	2.45531
			758.993	3.71609e-05	0.11915	0.35464	0.47383			1.1	751.771	1.10248	1.28114	1.31075	1.49436			2.2	754.174	2.21962	2.39097	2.24336	2.45396
			759.119	3.50418e-05	0.11789	0.35549	0.47341			1.1	752.222	1.10213	1.27583	1.31504	1.493			2.2	754.304	2.2189	2.3902	2.24353	2.45262
			759.249	3.29751e-05	0.1166	0.35634	0.47298			1.1	752.674	1.10183	1.27057	1.31926	1.49165			2.2	754.434	2.2182	2.38942	2.24369	2.45131
			759.379	3.10246e-05	0.11532	0.35718	0.47253			1.1	753.125	1.10156	1.26535	1.32341	1.49032			2.2	754.479	2.21796	2.38915	2.24375	2.45086
			759.444	3.00907e-05	0.11468	0.35759	0.4723			1.1	753.576	1.10133	1.26019	1.32746	1.48899			2.2	754.565	2.21752	2.38863	2.24386	2.45001
			759.51	2.91839e-05	0.11405	0.358	0.47207			1.1	754.028	1.10114	1.2551	1.33142	1.48765			2.2	754.695	2.21687	2.38784	2.24402	2.44873
			759.64	2.74473e-05	0.11278	0.35879	0.4716			1.1	754.479	1.10097	1.25007	1.33527	1.48631			2.2	754.825	2.21623	2.38705	2.24419	2.44746
			759.77	2.58092e-05	0.11152	0.35957	0.47112			1.1	754.931	1.10082	1.24511	1.33901	1.48495			2.2	754.931	2.21573	2.3864	2.24432	2.44644
			759.896	2.43115e-05	0.11032	0.36031	0.47065			1.1	755.382	1.1007	1.24023	1.34264	1.48356			2.2	754.955	2.21562	2.38625	2.24435	2.44621
			759.9	2.42643e-05	0.11028	0.36033	0.47064			1.1	755.833	1.10059	1.23542	1.34613	1.48214			2.2	755.085	2.21502	2.38544	2.2445	2.44497
			760.03	2.28076e-05	0.10904	0.36108	0.47014			1.1	756.285	1.1005	1.23069	1.3495	1.48069			2.2	755.215	2.21445	2.38464	2.24466	2.44375
			760.16	2.14344e-05	0.10781	0.3618	0.46963			1.1	756.736	1.10042	1.22605	1.35273	1.4792			2.2	755.345	2.2139	2.38383	2.24482	2.44254
			760.29	2.014e-05	0.10659	0.3625	0.46911			1.1	757.188	1.10035	1.2215	1.35581	1.47766			2.2	755.382	2.21374	2.3836	2.24486	2.44221
			760.347	1.95974e-05	0.10605	0.3628	0.46888			1.1	757.639	1.1003	1.21703	1.35874	1.47607			2.2	755.475	2.21336	2.38301	2.24497	2.44135
			760.42	1.89203e-05	0.10537	0.36319	0.46858			1.1	758.09	1.10025	1.21266	1.36151	1.47442			2.2	755.606	2.21284	2.3822	2.24513	2.44017
			760.551	1.77711e-05	0.10417	0.36385	0.46804			1.1	758.542	1.10021	1.20838	1.36411	1.4727			2.2	755.736	2.21234	2.38138	2.24528	2.439
			760.681	1.66885e-05	0.10297	0.36449	0.46748			1.1	758.993	1.10017	1.2042	1.36655	1.47092			2.2	755.833	2.21198	2.38076	2.24539	2.43813
			760.799	1.57623e-05	0.1019	0.36506	0.46697			1.1	759.379	1.10015	1.2007	1.3685	1.46934			2.2	755.866	2.21186	2.38055	2.24543	2.43784
			760.811	1.5669e-05	0.10179	0.36512	0.46692			1.1	759.444	1.10014	1.20011	1.36881	1.46907			2.2	755.996	2.2114	2.37972	2.24557	2.43669
			760.941	1.4709e-05	0.10061	0.36572	0.46634			1.1	759.51	1.10014	1.19953	1.36912	1.4688			2.2	756.126	2.21095	2.37889	2.24572	2.43556
			761.071	1.38053e-05	0.09944	0.36631	0.46576			1.1	759.64	1.10013	1.19838	1.36974	1.46825			2.2	756.256	2.21051	2.37806	2.24586	2.43443
			761.201	1.29546e-05	0.09828	0.36687	0.46516			1.1	759.77	1.10013	1.19723	1.37033	1.46769			2.2	756.285	2.21042	2.37787	2.2459	2.43419
			761.25	1.26487e-05	0.09784	0.36708	0.46493			1.1	759.896	1.10012	1.19613	1.3709	1.46714			2.2	756.386	2.21009	2.37722	2.24601	2.43332
			761.331	1.21541e-05	0.09713	0.36741	0.46455			1.1	759.9	1.10012	1.19609	1.37091	1.46712			2.2	756.517	2.20969	2.37638	2.24615	2.43221
			761.461	1.14009e-05	0.09598	0.36794	0.46393			1.1	760.03	1.10011	1.19496	1.37148	1.46655			2.2	756.647	2.2093	2.37553	2.24629	2.43112
			761.592	1.06923e-05	0.09485	0.36844	0.4633			1.1	760.16	1.10011	1.19384	1.37203	1.46598			2.2	756.736	2.20904	2.37495	2.24638	2.43037
			761.701	1.01272e-05	0.0939	0.36885	0.46276			1.1	760.29	1.1001	1.19272	1.37257	1.46539			2.2	756.777	2.20892	2.37469	2.24643	2.43003
			761.722	1.00259e-05	0.09372	0.36892	0.46266			1.1	760.347	1.1001	1.19224	1.3728	1.46513			2.2	756.907	2.20856	2.37384	2.24656	2.42896
			761.852	9.39934e-06	0.09261	0.36939	0.462			1.1	760.42	1.1001	1.19162	1.37309	1.4648			2.2	757.037	2.20821	2.37298	2.2467	2.42789
			761.982	8.81024e-06	0.0915	0.36983	0.46133			1.1	760.551	1.10009	1.19052	1.37359	1.4642			2.2	757.167	2.20788	2.37213	2.24683	2.42683
			762.112	8.25651e-06	0.0904	0.37025	0.46066			1.1	760.681	1.10009	1.18943	1.37408	1.4636			2.2	757.188	2.20782	2.37199	2.24685	2.42667
			762.153	8.09044e-06	0.09006	0.37038	0.46044			1.1	760.799	1.10008	1.18845	1.37451	1.46304			2.2	757.297	2.20755	2.37127	2.24696	2.42578
			762.242	7.73614e-06	0.08931	0.37065	0.45996			1.1	760.811	1.10008	1.18835	1.37455	1.46298			2.2	757.427	2.20724	2.37041	2.24709	2.42474
			762.372	7.2472e-06	0.08823	0.37103	0.45926			1.1	760.941	1.10008	1.18728	1.37501	1.46236			2.2	757.558	2.20694	2.36954	2.24722	2.4237
			762.503	6.78789e-06	0.08716	0.37139	0.45855			1.1	761.071	1.10007	1.18622	1.37545	1.46174			2.2	757.639	2.20676	2.369	2.24729	2.42305
			762.604	6.44849e-06	0.08632	0.37165	0.45798			1.1	761.201	1.10007	1.18516	1.37587	1.4611			2.2	757.688	2.20665	2.36868	2.24734	2.42267
			762.633	6.3565e-06	0.08609	0.37172	0.45782			1.1	761.25	1.10007	1.18477	1.37603	1.46086			2.2	757.818	2.20637	2.36781	2.24746	2.42165
			762.763	5.95141e-06	0.08504	0.37204	0.45708			1.1	761.331	1.10007	1.18411	1.37628	1.46046			2.2	757.948	2.2061	2.36694	2.24759	2.42063
			762.893	5.57109e-06	0.08399	0.37233	0.45633			1.1	761.461	1.10006	1.18308	1.37667	1.45981			2.2	758.078	2.20584	2.36607	2.2477	2.41962
			763.023	5.2141e-06	0.08295	0.37261	0.45556			1.1	761.592	1.10006	1.18205	1.37705	1.45915			2.2	758.09	2.20582	2.36599	2.24772	2.41952
			763.056	5.12838e-06	0.0827	0.37267	0.45537			1.1	761.701	1.10006	1.18118	1.37735	1.45859			2.2	758.208	2.2056	2.36519	2.24782	2.41861
			763.153	4.87907e-06	0.08192	0.37286	0.45479			1.1	761.722	1.10006	1.18102	1.37741	1.45848			2.2	758.338	2.20536	2.36432	2.24794	2.41761
			763.283	4.56471e-06	0.0809	0.37309	0.454			1.1	761.852	1.10005	1.18001	1.37775	1.45781			2.2	758.468	2.20513	2.36344	2.24805	2.41662
			763.413	4.2698e-06	0.07989	0.3733	0.4532			1.1	761.982	1.10005	1.17901	1.37807	1.45713			2.2	758.542	2.205	2.36294	2.24811	2.41606
			763.507	4.06917e-06	0.07917	0.37344	0.45261			1.1	762.112	1.10005	1.17801	1.37838	1.45644			2.2	758.599	2.20491	2.36256	2.24816	2.41563
			763.544	3.9932e-06	0.07889	0.37349	0.45238			1.1	762.153	1.10005	1.1777	1.37848	1.45622			2.2	758.729	2.2047	2.36168	2.24827	2.41465
			763.674	3.73381e-06	0.0779	0.37366	0.45156			1.1	762.242	1.10004	1.17702	1.37868	1.45574			2.2	758.859	2.20449	2.36079	2.24838	2.41367
			763.804	3.49062e-06	0.07691	0.3738	0.45072			1.1	762.372	1.10004	1.17604	1.37895	1.45504			2.2	758.989	2.2043	2.35991	2.24849	2.41269
			763.934	3.26266e-06	0.07594	0.37393	0.44987			1.1	762.503	1.10004	1.17507	1.37921	1.45433			2.2	758.993	2.20429	2.35988	2.24849	2.41266
			763.958	3.22158e-06	0.07576	0.37395	0.44971			1.1	762.604	1.10004	1.17432	1.3794	1.45376			2.2	759.119	2.20411	2.35902	2.24859	2.41172
			764.064	3.04901e-06	0.07497	0.37403	0.449			1.1	762.633	1.10004	1.17411	1.37946	1.4536			2.2	759.249	2.20393	2.35813	2.24869	2.41075
			764.194	2.84882e-06	0.07401	0.37411	0.44812			1.1	762.763	1.10004	1.17316	1.37968	1.45287			2.2	759.379	2.20376	2.35724	2.24879	2.40979
			764.324	2.66128e-06	0.07306	0.37417	0.44723			1.1	762.893	1.10003	1.17221	1.37989	1.45214			2.2	759.444	2.20367	2.3568	2.24884	2.40931
			764.41	2.54469e-06	0.07244	0.3742	0.44664			1.1	763.023	1.10003	1.17127	1.38008	1.45139			2.2	759.51	2.20359	2.35635	2.24889	2.40883
			764.454	2.48561e-06	0.07212	0.37421	0.44633			1.1	763.056	1.10003	1.17104	1.38013	1.4512			2.2	759.64	2.20343	2.35546	2.24898	2.40787
			764.585	2.3211e-06	0.07119	0.37423	0.44541			1.1	763.153	1.10003	1.17035	1.38026	1.45063			2.2	759.77	2.20328	2.35457	2.24908	2.40692
			764.715	2.16708e-06	0.07026	0.37422	0.44449			1.1	763.283	1.10003	1.16943	1.38042	1.44987			2.2	759.896	2.20313	2.3537	2.24916	2.406
			764.845	2.0229e-06	0.06935	0.37419	0.44354			1.1	763.413	1.10003	1.16851	1.38056	1.4491			2.2	759.9	2.20313	2.35368	2.24917	2.40597
			764.861	2.00557e-06	0.06923	0.37419	0.44343			1.1	763.507	1.10003	1.16786	1.38065	1.44854			2.2	760.03	2.20299	2.35278	2.24925	2.40502
			764.975	1.88795e-06	0.06844	0.37415	0.44259			1.1	763.544	1.10002	1.16761	1.38068	1.44832			2.2	760.16	2.20285	2.35189	2.24934	2.40408
			765.105	1.76168e-06	0.06754	0.37408	0.44162			1.1	763.674	1.10002	1.16672	1.38079	1.44753			2.2	760.347	2.20267	2.3506	2.24946	2.40273
			765.235	1.64354e-06	0.06665	0.37399	0.44064			1.1	763.804	1.10002	1.16583	1.38088	1.44673			2.2	760.799	2.20227	2.34748	2.24974	2.39948
			765.312	1.57705e-06	0.06613	0.37392	0.44005			1.1	763.934	1.10002	1.16495	1.38095	1.44592			2.2	761.25	2.20192	2.34436	2.24998	2.39626
			765.365	1.53304e-06	0.06577	0.37388	0.43965			1.1	763.958	1.10002	1.16479	1.38096	1.44577			2.2	761.701	2.20163	2.34124	2.2502	2.39306
			765.495	1.4297e-06	0.0649	0.37374	0.43864			1.1	764.064	1.10002	1.16408	1.38101	1.44511			2.2	762.153	2.20137	2.33811	2.25039	2.38988
			765.626	1.33308e-06	0.06403	0.37359	0.43762			1.1	764.194	1.10002	1.16322	1.38105	1.44428			2.2	762.604	2.20115	2.335	2.25056	2.38671
			765.756	1.24275e-06	0.06318	0.37341	0.43659			1.1	764.324	1.10002	1.16237	1.38107	1.44345			2.2	763.056	2.20097	2.33188	2.2507	2.38355
			765.764	1.23729e-06	0.06312	0.3734	0.43653			1.1	764.41	1.10002	1.16181	1.38107	1.4429			2.2	763.507	2.20081	2.32878	2.2508	2.3804
			765.886	1.15833e-06	0.06233	0.37321	0.43554			1.1	764.454	1.10002	1.16152	1.38107	1.44261			2.2	763.958	2.20068	2.32569	2.25088	2.37726
			766.016	1.07944e-06	0.06149	0.37299	0.43449			1.1	764.585	1.10002	1.16068	1.38106	1.44176			2.2	764.41	2.20057	2.32262	2.25094	2.37412
			766.146	1.00573e-06	0.06066	0.37275	0.43342			1.1	764.715	1.10001	1.15986	1.38103	1.4409			2.2	764.861	2.20047	2.31956	2.25096	2.37099
			766.215	9.68577e-07	0.06022	0.37262	0.43284			1.1	764.845	1.10001	1.15903	1.38098	1.44003			2.2	765.312	2.20039	2.31652	2.25095	2.36787
			766.276	9.36884e-07	0.05984	0.37249	0.43233			1.1	764.861	1.10001	1.15893	1.38098	1.43992			2.2	765.764	2.20032	2.31351	2.25092	2.36475
			766.406	8.72585e-07	0.05902	0.37221	0.43123			1.1	764.975	1.10001	1.15822	1.38092	1.43916			2.2	766.215	2.20027	2.31052	2.25086	2.36164
			766.537	8.12545e-07	0.05822	0.37191	0.43012			1.1	765.105	1.10001	1.15742	1.38084	1.43827			2.2	766.667	2.20022	2.30756	2.25077	2.35854
			766.667	7.56496e-07	0.05742	0.37158	0.429			1.1	765.235	1.10001	1.15662	1.38074	1.43737			2.2	767.118	2.20018	2.30462	2.25065	2.35545
			766.667	7.56486e-07	0.05742	0.37158	0.429			1.1	765.312	1.10001	1.15615	1.38067	1.43684			2.2	767.569	2.20015	2.30172	2.2505	2.35237
			766.797	7.0418e-07	0.05663	0.37124	0.42787			1.1	765.365	1.10001	1.15583	1.38063	1.43647			2.2	768.021	2.20012	2.29885	2.25032	2.3493
			766.927	6.55359e-07	0.05585	0.37087	0.42672			1.1	765.495	1.10001	1.15505	1.38049	1.43556			2.2	768.472	2.2001	2.29601	2.25012	2.34623
			767.057	6.09809e-07	0.05507	0.37048	0.42556			1.1	765.626	1.10001	1.15428	1.38034	1.43464			2.2	768.924	2.20008	2.29322	2.24989	2.34319
			767.118	5.89528e-07	0.05471	0.37029	0.42501			1.1	765.756	1.10001	1.15352	1.38018	1.4337			2.2	769.375	2.20007	2.29045	2.24963	2.34015
			767.187	5.67318e-07	0.05431	0.37007	0.42438			1.1	765.764	1.10001	1.15347	1.38017	1.43365			2.2	769.826	2.20005	2.28773	2.24935	2.33714
			767.317	5.27689e-07	0.05355	0.36964	0.42319			1.1	765.886	1.10001	1.15276	1.38	1.43277			2.2	770.278	2.20004	2.28505	2.24904	2.33414
			767.447	4.90737e-07	0.0528	0.36919	0.42199			1.1	766.016	1.10001	1.15201	1.3798	1.43182			2.2	770.729	2.20003	2.28241	2.24871	2.33115
			767.569	4.58365e-07	0.05211	0.36875	0.42086			1.1	766.146	1.10001	1.15127	1.37958	1.43086			2.2	771.181	2.20003	2.27982	2.24835	2.32819
			767.578	4.56286e-07	0.05206	0.36872	0.42078			1.1	766.215	1.10001	1.15088	1.37946	1.43035			2.2	771.632	2.20002	2.27727	2.24796	2.32525
			767.708	4.24174e-07	0.05133	0.36823	0.41956			1.1	766.276	1.10001	1.15054	1.37934	1.42989			2.2	772.083	2.20002	2.27476	2.24756	2.32234
			767.838	3.94248e-07	0.0506	0.36772	0.41832			1.1	766.406	1.10001	1.14982	1.37909	1.42892			2.2	772.535	2.20001	2.2723	2.24713	2.31944
			767.968	3.66365e-07	0.04988	0.36719	0.41707			1.1	766.537	1.10001	1.1491	1.37883	1.42793			2.2	772.986	2.20001	2.26989	2.24667	2.31658
			768.021	3.55595e-07	0.04959	0.36696	0.41656			1.1	766.667	1.10001	1.14839	1.37854	1.42694			2.2	773.438	2.20001	2.26753	2.2462	2.31374
			768.098	3.4039e-07	0.04917	0.36663	0.41581			1.1	766.667	1.10001	1.14839	1.37854	1.42694			2.2	773.889	2.20001	2.26521	2.2457	2.31092
			768.228	3.16198e-07	0.04847	0.36606	0.41453			1.1	766.797	1.10001	1.14769	1.37824	1.42594			2.2	774.34	2.20001	2.26295	2.24519	2.30814
			768.358	2.93669e-07	0.04777	0.36547	0.41324			1.1	766.927	1.10001	1.14699	1.37792	1.42492			2.2	774.344	2.20001	2.26293	2.24518	2.30811
			768.472	2.75234e-07	0.04717	0.36493	0.41211			1.1	767.057	1.1	1.14631	1.37759	1.4239			2.2	774.474	2.20001	2.26228	2.24503	2.30732
			768.488	2.72695e-07	0.04709	0.36485	0.41194			1.1	767.118	1.1	1.14599	1.37743	1.42342			2.2	774.605	2.20001	2.26164	2.24488	2.30652
			768.619	2.53171e-07	0.04641	0.36422	0.41063			1.1	767.187	1.1	1.14563	1.37724	1.42287			2.2	774.735	2.2	2.26101	2.24472	2.30573
			768.749	2.35001e-07	0.04574	0.36357	0.40931			1.1	767.317	1.1	1.14496	1.37687	1.42184			2.2	774.792	2.2	2.26073	2.24465	2.30539
			768.879	2.18094e-07	0.04507	0.3629	0.40797			1.1	767.447	1.1	1.1443	1.37649	1.42079			2.2	774.865	2.2	2.26037	2.24457	2.30494
			768.924	2.12563e-07	0.04484	0.36266	0.40751			1.1	767.569	1.1	1.14368	1.37612	1.4198			2.2	774.995	2.2	2.25975	2.24441	2.30416
			769.009	2.02366e-07	0.04441	0.3622	0.40662			1.1	767.578	1.1	1.14364	1.37609	1.41973			2.2	775.125	2.2	2.25912	2.24425	2.30337
			769.139	1.87736e-07	0.04376	0.36149	0.40526			1.1	767.708	1.1	1.14299	1.37568	1.41867			2.2	775.243	2.2	2.25856	2.2441	2.30267
			769.269	1.74132e-07	0.04312	0.36076	0.40389			1.1	767.838	1.1	1.14235	1.37524	1.4176			2.2	775.255	2.2	2.2585	2.24409	2.30259
			769.375	1.63785e-07	0.04261	0.36016	0.40276			1.1	767.968	1.1	1.14172	1.3748	1.41651			2.2	775.385	2.2	2.25789	2.24392	2.30181
			769.399	1.61483e-07	0.04249	0.36001	0.4025			1.1	768.021	1.1	1.14146	1.37461	1.41607			2.2	775.516	2.2	2.25728	2.24376	2.30104
			769.53	1.49725e-07	0.04186	0.35924	0.4011			1.1	768.098	1.1	1.14109	1.37433	1.41542			2.2	775.646	2.2	2.25667	2.24359	2.30027
			769.66	1.38797e-07	0.04124	0.35846	0.3997			1.1	768.228	1.1	1.14047	1.37385	1.41432			2.2	775.694	2.2	2.25644	2.24353	2.29998
			769.79	1.28642e-07	0.04063	0.35765	0.39828			1.1	768.358	1.1	1.13986	1.37336	1.41322			2.2	775.776	2.2	2.25607	2.24343	2.2995
			769.826	1.25916e-07	0.04046	0.35742	0.39787			1.1	768.472	1.1	1.13933	1.37291	1.41224			2.2	775.906	2.2	2.25547	2.24326	2.29873
			769.92	1.19208e-07	0.04002	0.35682	0.39685			1.1	768.488	1.1	1.13925	1.37285	1.4121			2.2	776.036	2.2	2.25488	2.24309	2.29797
			770.05	1.10446e-07	0.03942	0.35598	0.3954			1.1	768.619	1.1	1.13866	1.37232	1.41098			2.2	776.146	2.2	2.25438	2.24294	2.29732
			770.18	1.02308e-07	0.03883	0.35512	0.39395			1.1	768.749	1.1	1.13806	1.37178	1.40984			2.2	776.166	2.2	2.25429	2.24292	2.2972
			770.278	9.65888e-08	0.03839	0.35446	0.39285			1.1	768.879	1.1	1.13748	1.37122	1.4087			2.2	776.296	2.2	2.2537	2.24274	2.29645
			770.31	9.47516e-08	0.03825	0.35424	0.39248			1.1	768.924	1.1	1.13728	1.37102	1.40831			2.2	776.426	2.2	2.25312	2.24257	2.29569
			770.44	8.77372e-08	0.03767	0.35334	0.39101			1.1	769.009	1.1	1.1369	1.37064	1.40755			2.2	776.557	2.2	2.25254	2.24239	2.29494
			770.571	8.12268e-08	0.0371	0.35242	0.38952			1.1	769.139	1.1	1.13633	1.37006	1.40639			2.2	776.597	2.2	2.25236	2.24234	2.2947
			770.701	7.51854e-08	0.03653	0.35149	0.38802			1.1	769.269	1.1	1.13577	1.36945	1.40523			2.2	776.687	2.2	2.25197	2.24222	2.29419
			770.729	7.39221e-08	0.03641	0.35128	0.38769			1.1	769.375	1.1	1.13532	1.36895	1.40427			2.2	776.817	2.2	2.2514	2.24204	2.29344
			770.831	6.95803e-08	0.03598	0.35054	0.38651			1.1	769.399	1.1	1.13522	1.36883	1.40405			2.2	776.947	2.2	2.25083	2.24186	2.2927
			770.961	6.4381e-08	0.03542	0.34957	0.38499			1.1	769.53	1.1	1.13467	1.3682	1.40287			2.2	777.049	2.2	2.2504	2.24172	2.29212
			771.091	5.9559e-08	0.03488	0.34858	0.38346			1.1	769.66	1.1	1.13412	1.36755	1.40168			2.2	777.077	2.2	2.25027	2.24168	2.29196
			771.181	5.64494e-08	0.03451	0.34789	0.3824			1.1	769.79	1.1	1.13359	1.36689	1.40048			2.2	777.207	2.2	2.24972	2.2415	2.29122
			771.221	5.50878e-08	0.03434	0.34758	0.38192			1.1	769.826	1.1	1.13344	1.3667	1.40014			2.2	777.337	2.2	2.24917	2.24132	2.29049
			771.351	5.09428e-08	0.03381	0.34655	0.38037			1.1	769.92	1.1	1.13306	1.36621	1.39927			2.2	777.467	2.2	2.24862	2.24114	2.28975
			771.481	4.71008e-08	0.03329	0.34552	0.37881			1.1	770.05	1.1	1.13254	1.36552	1.39806			2.2	777.5	2.2	2.24848	2.24109	2.28957
			771.612	4.35404e-08	0.03277	0.34446	0.37723			1.1	770.18	1.1	1.13202	1.36481	1.39683			2.2	777.598	2.2	2.24807	2.24095	2.28903
			771.632	4.30078e-08	0.03269	0.34429	0.37699			1.1	770.278	1.1	1.13164	1.36427	1.39591			2.2	777.728	2.2	2.24753	2.24077	2.2883
			771.742	4.02416e-08	0.03226	0.34339	0.37565			1.1	770.31	1.1	1.13151	1.36409	1.3956			2.2	777.858	2.2	2.247	2.24058	2.28758
			771.872	3.71857e-08	0.03176	0.3423	0.37406			1.1	770.44	1.1	1.13101	1.36336	1.39437			2.2	777.951	2.2	2.24662	2.24044	2.28706
			772.002	3.43555e-08	0.03126	0.3412	0.37246			1.1	770.571	1.1	1.13051	1.36261	1.39312			2.2	777.988	2.2	2.24647	2.24039	2.28686
			772.083	3.26944e-08	0.03095	0.3405	0.37145			1.1	770.701	1.1	1.13002	1.36185	1.39187			2.2	778.118	2.2	2.24594	2.2402	2.28614
			772.132	3.17347e-08	0.03077	0.34008	0.37084			1.1	770.729	1.1	1.12992	1.36168	1.39159			2.2	778.248	2.2	2.24542	2.24001	2.28543
			772.262	2.93083e-08	0.03028	0.33894	0.36922			1.1	770.831	1.1	1.12954	1.36107	1.39061			2.2	778.378	2.2	2.2449	2.23982	2.28472
			772.392	2.70624e-08	0.0298	0.33779	0.36759			1.1	770.961	1.1	1.12906	1.36028	1.38934			2.2	778.403	2.2	2.2448	2.23979	2.28459
			772.523	2.49839e-08	0.02933	0.33663	0.36595			1.1	771.091	1.1	1.12859	1.35948	1.38807			2.2	778.509	2.2	2.24438	2.23963	2.28401
			772.535	2.47971e-08	0.02928	0.33652	0.3658			1.1	771.181	1.1	1.12827	1.35892	1.38719			2.2	778.639	2.2	2.24387	2.23944	2.28331
			772.653	2.30607e-08	0.02886	0.33544	0.3643			1.1	771.221	1.1	1.12812	1.35866	1.38679			2.2	778.769	2.2	2.24337	2.23925	2.28261
			772.783	2.12816e-08	0.0284	0.33425	0.36265			1.1	771.351	1.1	1.12766	1.35783	1.3855			2.2	778.854	2.2	2.24304	2.23912	2.28215
			772.913	1.96361e-08	0.02794	0.33304	0.36098			1.1	771.481	1.1	1.12721	1.35699	1.3842			2.2	778.899	2.2	2.24286	2.23905	2.28191
			772.986	1.87658e-08	0.02769	0.33235	0.36004			1.1	771.612	1.1	1.12676	1.35613	1.3829			2.2	779.029	2.2	2.24237	2.23886	2.28122
			773.043	1.81143e-08	0.02749	0.33181	0.3593			1.1	771.632	1.1	1.12669	1.356	1.38269			2.2	779.159	2.2	2.24187	2.23866	2.28053
			773.173	1.67074e-08	0.02705	0.33057	0.35762			1.1	771.742	1.1	1.12632	1.35527	1.38159			2.2	779.289	2.2	2.24138	2.23846	2.27984
			773.303	1.54069e-08	0.02661	0.32931	0.35593			1.1	771.872	1.1	1.12589	1.35439	1.38027			2.2	779.306	2.2	2.24132	2.23844	2.27976
			773.433	1.42049e-08	0.02618	0.32804	0.35423			1.1	772.002	1.1	1.12546	1.35349	1.37895			2.2	779.419	2.2	2.2409	2.23827	2.27916
			773.438	1.41689e-08	0.02617	0.328	0.35417			1.1	772.083	1.1	1.12519	1.35293	1.37812			2.2	779.55	2.2	2.24041	2.23807	2.27848
			773.564	1.30943e-08	0.02576	0.32676	0.35252			1.1	772.132	1.1	1.12503	1.35259	1.37762			2.2	779.68	2.2	2.23994	2.23787	2.2778
			773.694	1.20682e-08	0.02534	0.32546	0.3508			1.1	772.262	1.1	1.12462	1.35167	1.37629			2.2	779.757	2.2	2.23965	2.23775	2.2774
			773.889	1.06739e-08	0.02472	0.32349	0.34821			1.1	772.535	1.1	1.12376	1.34971	1.37347			2.2	779.81	2.2	2.23946	2.23767	2.27713
			774.34	8.02324e-09	0.02333	0.31882	0.34216			1.1	772.986	1.1	1.12239	1.34635	1.36875			2.2	779.94	2.2	2.23899	2.23747	2.27646
			774.792	6.01697e-09	0.02201	0.31401	0.33602			1.1	773.438	1.1	1.12109	1.34286	1.36396			2.2	780.07	2.2	2.23853	2.23727	2.27579
			775.243	4.50241e-09	0.02075	0.30905	0.3298			1.1	773.889	1.1	1.11986	1.33925	1.3591			2.2	780.2	2.2	2.23807	2.23707	2.27513
			775.694	3.36135e-09	0.01955	0.30396	0.32351			1.1	774.34	1.1	1.11868	1.33551	1.35419			2.2	780.208	2.2	2.23804	2.23705	2.27509
			776.146	2.50393e-09	0.01841	0.29874	0.31715			1.1	774.792	1.1	1.11756	1.33166	1.34922			2.2	780.33	2.2	2.23761	2.23686	2.27447
			776.597	1.86093e-09	0.01733	0.29341	0.31074			1.1	775.243	1.1	1.1165	1.32771	1.34421			2.2	780.46	2.2	2.23715	2.23666	2.27382
			777.049	1.38e-09	0.0163	0.28798	0.30428			1.1	775.694	1.1	1.11549	1.32367	1.33916			2.2	780.591	2.2	2.23671	2.23646	2.27316
			777.5	1.021e-09	0.01532	0.28246	0.29778			1.1	776.146	1.1	1.11453	1.31953	1.33407			2.2	780.66	2.2	2.23647	2.23635	2.27282
			777.951	7.53694e-10	0.0144	0.27684	0.29124			1.1	776.597	1.1	1.11363	1.31531	1.32894			2.2	780.721	2.2	2.23626	2.23625	2.27251
			778.403	5.55142e-10	0.01352	0.27116	0.28467			1.1	777.049	1.1	1.11277	1.31102	1.32379			2.2	780.851	2.2	2.23582	2.23605	2.27187
			778.854	4.07955e-10	0.01268	0.2654	0.27808			1.1	777.5	1.1	1.11196	1.30666	1.31863			2.2	780.981	2.2	2.23538	2.23584	2.27122
			779.306	2.99131e-10	0.01189	0.25959	0.27148			1.1	777.951	1.1	1.11119	1.30225	1.31344			2.2	781.111	2.2	2.23495	2.23564	2.27058
			779.757	2.18832e-10	0.01115	0.25373	0.26488			1.1	778.403	1.1	1.11047	1.29778	1.30825			2.2	781.111	2.2	2.23495	2.23564	2.27058
			780.208	1.59735e-10	0.01044	0.24783	0.25827			1.1	778.854	1.1	1.10979	1.29327	1.30306			2.2	781.241	2.2	2.23452	2.23543	2.26995
			780.66	1.16329e-10	0.00978	0.2419	0.25168			1.1	779.306	1.1	1.10914	1.28873	1.29787			2.2	781.371	2.2	2.23409	2.23522	2.26932
			781.111	8.45317e-11	0.00915	0.23595	0.2451			1.1	779.757	1.1	1.10853	1.28415	1.29269			2.2	781.501	2.2	2.23367	2.23502	2.26869
			781.562	6.12842e-11	0.00855	0.22999	0.23854			1.1	780.208	1.1	1.10796	1.27956	1.28752			2.2	781.562	2.2	2.23347	2.23492	2.26839
			782.014	4.433e-11	0.00799	0.22402	0.23201			1.1	780.66	1.1	1.10742	1.27495	1.28238			2.2	781.632	2.2	2.23325	2.23481	2.26806
			782.465	3.19955e-11	0.00746	0.21806	0.22552			1.1	781.111	1.1	1.10692	1.27034	1.27726			2.2	781.762	2.2	2.23284	2.2346	2.26744
			782.917	2.30397e-11	0.00697	0.2121	0.21907			1.1	781.562	1.1	1.10644	1.26573	1.27216			2.2	781.892	2.2	2.23243	2.23439	2.26682
			783.368	1.65542e-11	0.0065	0.20617	0.21267			1.1	782.014	1.1	1.10599	1.26112	1.26711			2.2	782.014	2.2	2.23205	2.2342	2.26624
			783.819	1.18669e-11	0.00606	0.20027	0.20633			1.1	782.465	1.1	1.10557	1.25652	1.2621			2.2	782.022	2.2	2.23202	2.23419	2.26621
			784.271	8.48809e-12	0.00565	0.1944	0.20005			1.1	782.917	1.1	1.10518	1.25195	1.25713			2.2	782.152	2.2	2.23162	2.23398	2.2656
			784.722	6.0573e-12	0.00526	0.18857	0.19383			1.1	783.368	1.1	1.10481	1.2474	1.25221			2.2	782.282	2.2	2.23122	2.23377	2.26499
			785.174	4.31312e-12	0.00489	0.18279	0.18769			1.1	783.819	1.1	1.10446	1.24288	1.24735			2.2	782.412	2.2	2.23082	2.23356	2.26438
			785.625	3.06409e-12	0.00455	0.17707	0.18162			1.1	784.271	1.1	1.10414	1.2384	1.24254			2.2	782.465	2.2	2.23067	2.23347	2.26414
			786.076	2.17185e-12	0.00423	0.1714	0.17563			1.1	784.722	1.1	1.10384	1.23396	1.2378			2.2	782.543	2.2	2.23043	2.23335	2.26378
			786.528	1.53604e-12	0.00393	0.16581	0.16974			1.1	785.174	1.1	1.10356	1.22957	1.23313			2.2	782.673	2.2	2.23005	2.23314	2.26318
			786.707	1.33812e-12	0.00382	0.16361	0.16742			1.1	785.625	1.1	1.10329	1.22524	1.22853			2.2	782.803	2.2	2.22966	2.23293	2.26259
			786.837	1.21013e-12	0.00374	0.16201	0.16575			1.1	785.666	1.1	1.10327	1.22485	1.22812			2.2	782.917	2.2	2.22933	2.23274	2.26207
			786.967	1.09417e-12	0.00366	0.16043	0.16408			1.1	785.796	1.1	1.1032	1.22361	1.22681			2.2	782.933	2.2	2.22928	2.23272	2.262
			786.979	1.08386e-12	0.00365	0.16028	0.16393			1.1	785.926	1.1	1.10313	1.22237	1.2255			2.2	783.063	2.2	2.22891	2.23251	2.26141
			787.097	9.89144e-13	0.00358	0.15885	0.16243			1.1	786.056	1.1	1.10306	1.22115	1.2242			2.2	783.193	2.2	2.22853	2.2323	2.26083
			787.227	8.94028e-13	0.0035	0.15728	0.16078			1.1	786.076	1.1	1.10305	1.22095	1.224			2.2	783.323	2.2	2.22816	2.23209	2.26025
			787.357	8.07907e-13	0.00343	0.15571	0.15914			1.1	786.186	1.1	1.10299	1.21992	1.22291			2.2	783.368	2.2	2.22804	2.23201	2.26005
			787.431	7.63109e-13	0.00339	0.15483	0.15822			1.1	786.316	1.1	1.10292	1.2187	1.22162			2.2	783.453	2.2	2.2278	2.23188	2.25967
			787.487	7.29945e-13	0.00335	0.15415	0.1575			1.1	786.446	1.1	1.10286	1.21749	1.22034			2.2	783.584	2.2	2.22744	2.23166	2.2591
			787.618	6.59383e-13	0.00328	0.1526	0.15588			1.1	786.528	1.1	1.10282	1.21673	1.21955			2.2	783.714	2.2	2.22708	2.23145	2.25853
			787.748	5.9553e-13	0.00321	0.15105	0.15426			1.1	786.577	1.1	1.10279	1.21628	1.21907			2.2	783.819	2.2	2.22679	2.23128	2.25807
			787.878	5.37759e-13	0.00314	0.14951	0.15266			1.1	786.707	1.1	1.10273	1.21508	1.21781			2.2	783.844	2.2	2.22673	2.23124	2.25797
			787.882	5.36039e-13	0.00314	0.14946	0.1526			1.1	786.837	1.1	1.10267	1.21388	1.21655			2.2	783.974	2.2	2.22637	2.23103	2.25741
			788.008	4.85502e-13	0.00307	0.14798	0.15106			1.1	786.967	1.1	1.10261	1.21269	1.21529			2.2	784.104	2.2	2.22603	2.23082	2.25685
			788.138	4.3824e-13	0.00301	0.14646	0.14946			1.1	786.979	1.1	1.1026	1.21258	1.21518			2.2	784.234	2.2	2.22568	2.23061	2.25629
			788.268	3.95506e-13	0.00294	0.14494	0.14788			1.1	787.097	1.1	1.10255	1.2115	1.21405			2.2	784.271	2.2	2.22559	2.23055	2.25614
			788.333	3.75708e-13	0.00291	0.14419	0.1471			1.1	787.227	1.1	1.10249	1.21032	1.21281			2.2	784.364	2.2	2.22534	2.2304	2.25574
			788.398	3.56871e-13	0.00288	0.14343	0.14631			1.1	787.357	1.1	1.10243	1.20915	1.21158			2.2	784.494	2.2	2.22501	2.23019	2.25519
			788.529	3.2195e-13	0.00282	0.14193	0.14474			1.1	787.431	1.1	1.1024	1.20849	1.21089			2.2	784.625	2.2	2.22467	2.22998	2.25465
			788.659	2.90392e-13	0.00275	0.14043	0.14319			1.1	787.487	1.1	1.10238	1.20798	1.21036			2.2	784.722	2.2	2.22443	2.22982	2.25424
			788.785	2.62724e-13	0.0027	0.13899	0.14169			1.1	787.618	1.1	1.10232	1.20681	1.20914			2.2	784.755	2.2	2.22434	2.22976	2.25411
			788.789	2.61878e-13	0.00269	0.13895	0.14164			1.1	787.748	1.1	1.10227	1.20566	1.20793			2.2	784.885	2.2	2.22402	2.22955	2.25357
			788.919	2.36119e-13	0.00263	0.13747	0.1401			1.1	787.878	1.1	1.10222	1.20451	1.20673			2.2	785.015	2.2	2.22369	2.22934	2.25304
			789.049	2.12855e-13	0.00258	0.136	0.13858			1.1	787.882	1.1	1.10222	1.20447	1.20669			2.2	785.145	2.2	2.22338	2.22913	2.25251
			789.179	1.91846e-13	0.00252	0.13454	0.13706			1.1	788.008	1.1	1.10217	1.20336	1.20553			2.2	785.174	2.2	2.22331	2.22909	2.25239
			789.236	1.83313e-13	0.0025	0.1339	0.13639			1.1	788.138	1.1	1.10212	1.20223	1.20434			2.2	785.275	2.2	2.22306	2.22892	2.25198
			789.309	1.72879e-13	0.00246	0.13308	0.13555			1.1	788.268	1.1	1.10207	1.20109	1.20316			2.2	785.405	2.2	2.22275	2.22871	2.25146
			789.439	1.55758e-13	0.00241	0.13164	0.13405			1.1	788.333	1.1	1.10205	1.20053	1.20258			2.2	785.536	2.2	2.22244	2.2285	2.25094
			789.57	1.40306e-13	0.00236	0.1302	0.13255			1.1	788.398	1.1	1.10202	1.19997	1.20199			2.2	785.625	2.2	2.22223	2.22836	2.25058
			789.688	1.2761e-13	0.00231	0.1289	0.13121			1.1	788.529	1.1	1.10197	1.19885	1.20082			2.2	785.666	2.2	2.22213	2.22829	2.25042
			789.7	1.26363e-13	0.0023	0.12877	0.13107			1.1	788.659	1.1	1.10193	1.19774	1.19967			2.2	785.796	2.2	2.22183	2.22808	2.24991
			789.83	1.13784e-13	0.00225	0.12735	0.1296			1.1	788.785	1.1	1.10188	1.19667	1.19855			2.2	785.926	2.2	2.22153	2.22787	2.2494
			789.96	1.02439e-13	0.0022	0.12593	0.12813			1.1	788.789	1.1	1.10188	1.19663	1.19852			2.2	786.056	2.2	2.22123	2.22766	2.2489
			790.09	9.2207e-14	0.00215	0.12453	0.12668			1.1	788.919	1.1	1.10184	1.19553	1.19737			2.2	786.076	2.2	2.22119	2.22763	2.24882
			790.139	8.86328e-14	0.00213	0.124	0.12614			1.1	789.049	1.1	1.1018	1.19444	1.19624			2.2	786.186	2.2	2.22094	2.22746	2.2484
			790.22	8.29817e-14	0.0021	0.12313	0.12524			1.1	789.179	1.1	1.10175	1.19336	1.19511			2.2	786.316	2.2	2.22065	2.22725	2.2479
			790.35	7.46654e-14	0.00206	0.12175	0.1238			1.1	789.236	1.1	1.10174	1.19288	1.19462			2.2	786.446	2.2	2.22036	2.22704	2.2474
			790.48	6.717e-14	0.00201	0.12037	0.12238			1.1	789.309	1.1	1.10171	1.19228	1.19399			2.2	786.528	2.2	2.22019	2.22691	2.24709
			790.59	6.14256e-14	0.00197	0.11921	0.12118			1.1	789.439	1.1	1.10167	1.19121	1.19288			2.2	786.577	2.2	2.22008	2.22683	2.24691
			790.611	6.04157e-14	0.00197	0.119	0.12096			1.1	789.57	1.1	1.10163	1.19014	1.19178			2.2	786.707	2.2	2.2198	2.22662	2.24642
			790.741	5.43303e-14	0.00192	0.11764	0.11956			1.1	789.688	1.1	1.1016	1.18918	1.19078			2.2	786.837	2.2	2.21952	2.22642	2.24594
			790.871	4.88488e-14	0.00188	0.11628	0.11816			1.1	789.7	1.1	1.10159	1.18908	1.19068			2.2	786.967	2.2	2.21925	2.22621	2.24546
			791.001	4.39121e-14	0.00183	0.11494	0.11678			1.1	789.83	1.1	1.10156	1.18803	1.18959			2.2	786.979	2.2	2.21922	2.22619	2.24541
			791.042	4.24717e-14	0.00182	0.11452	0.11634			1.1	789.96	1.1	1.10152	1.18699	1.18851			2.2	787.097	2.2	2.21898	2.226	2.24498
			791.131	3.94668e-14	0.00179	0.11361	0.1154			1.1	790.09	1.1	1.10148	1.18595	1.18744			2.2	787.227	2.2	2.21871	2.2258	2.24451
			791.261	3.5465e-14	0.00175	0.11228	0.11403			1.1	790.139	1.1	1.10147	1.18557	1.18704			2.2	787.357	2.2	2.21844	2.22559	2.24404
			791.391	3.18629e-14	0.00171	0.11097	0.11268			1.1	790.22	1.1	1.10145	1.18493	1.18637			2.2	787.431	2.2	2.2183	2.22548	2.24377
			791.493	2.93018e-14	0.00168	0.10994	0.11163			1.1	790.35	1.1	1.10141	1.1839	1.18532			2.2	787.487	2.2	2.21818	2.22539	2.24357
			791.522	2.86213e-14	0.00167	0.10966	0.11133			1.1	790.48	1.1	1.10138	1.18289	1.18427			2.2	787.618	2.2	2.21792	2.22518	2.24311
			791.652	2.57047e-14	0.00163	0.10836	0.11			1.1	790.59	1.1	1.10135	1.18204	1.18339			2.2	787.748	2.2	2.21767	2.22498	2.24265
			791.782	2.30809e-14	0.0016	0.10707	0.10867			1.1	790.611	1.1	1.10135	1.18188	1.18323			2.2	787.878	2.2	2.21742	2.22478	2.24219
			791.912	2.07211e-14	0.00156	0.10579	0.10735			1.1	790.741	1.1	1.10131	1.18088	1.1822			2.2	787.882	2.2	2.21741	2.22477	2.24218
			791.944	2.0169e-14	0.00155	0.10547	0.10703			1.1	790.871	1.1	1.10128	1.17989	1.18117			2.2	788.008	2.2	2.21717	2.22457	2.24174
			792.042	1.85991e-14	0.00152	0.10452	0.10605			1.1	791.001	1.1	1.10125	1.1789	1.18015			2.2	788.138	2.2	2.21692	2.22437	2.24129
			792.172	1.66913e-14	0.00149	0.10326	0.10475			1.1	791.042	1.1	1.10124	1.1786	1.17984			2.2	788.268	2.2	2.21667	2.22417	2.24084
			792.302	1.49763e-14	0.00145	0.10201	0.10347			1.1	791.131	1.1	1.10122	1.17793	1.17915			2.2	788.333	2.2	2.21655	2.22407	2.24062
			792.396	1.38523e-14	0.00143	0.10112	0.10255			1.1	791.261	1.1	1.10119	1.17696	1.17815			2.2	788.398	2.2	2.21643	2.22397	2.2404
			792.432	1.3435e-14	0.00142	0.10077	0.10219			1.1	791.391	1.1	1.10116	1.17599	1.17715			2.2	788.529	2.2	2.21619	2.22377	2.23996
			792.563	1.20501e-14	0.00139	0.09954	0.10092			1.1	791.493	1.1	1.10114	1.17525	1.17639			2.2	788.659	2.2	2.21596	2.22357	2.23952
			792.693	1.08059e-14	0.00136	0.09831	0.09967			1.1	791.522	1.1	1.10113	1.17504	1.17617			2.2	788.785	2.2	2.21573	2.22337	2.23911
			792.823	9.68841e-15	0.00132	0.0971	0.09842			1.1	791.652	1.1	1.10111	1.17409	1.17519			2.2	788.789	2.2	2.21573	2.22337	2.23909
			792.847	9.49186e-15	0.00132	0.09687	0.09819			1.1	791.782	1.1	1.10108	1.17315	1.17423			2.2	788.919	2.2	2.2155	2.22317	2.23866
			792.953	8.68483e-15	0.00129	0.0959	0.09719			1.1	791.912	1.1	1.10105	1.17222	1.17327			2.2	789.049	2.2	2.21527	2.22297	2.23824
			793.083	7.78374e-15	0.00126	0.0947	0.09596			1.1	791.944	1.1	1.10105	1.17198	1.17303			2.2	789.179	2.2	2.21504	2.22277	2.23782
			793.213	6.97483e-15	0.00123	0.09352	0.09475			1.1	792.042	1.1	1.10103	1.17129	1.17232			2.2	789.236	2.2	2.21495	2.22268	2.23763
			793.299	6.48974e-15	0.00121	0.09274	0.09396			1.1	792.172	1.1	1.101	1.17037	1.17137			2.2	789.309	2.2	2.21482	2.22257	2.2374
			793.343	6.24882e-15	0.0012	0.09234	0.09354			1.1	792.302	1.1	1.10098	1.16946	1.17044			2.2	789.439	2.2	2.2146	2.22238	2.23698
			793.473	5.59732e-15	0.00117	0.09117	0.09235			1.1	792.396	1.1	1.10096	1.16881	1.16977			2.2	789.57	2.2	2.21439	2.22218	2.23657
			793.604	5.01282e-15	0.00115	0.09002	0.09116			1.1	792.432	1.1	1.10095	1.16856	1.16951			2.2	789.688	2.2	2.21419	2.222	2.2362
			793.734	4.4885e-15	0.00112	0.08887	0.08999			1.1	792.563	1.1	1.10093	1.16766	1.16859			2.2	789.7	2.2	2.21417	2.22199	2.23616
			793.75	4.42688e-15	0.00112	0.08873	0.08984			1.1	792.693	1.1	1.10091	1.16678	1.16768			2.2	789.83	2.2	2.21396	2.22179	2.23575
			793.864	4.01828e-15	0.00109	0.08773	0.08883			1.1	792.823	1.1	1.10088	1.1659	1.16678			2.2	789.96	2.2	2.21375	2.2216	2.23535
			793.994	3.59664e-15	0.00107	0.0866	0.08767			1.1	792.847	1.1	1.10088	1.16573	1.16661			2.2	790.09	2.2	2.21355	2.22141	2.23495
			794.124	3.21864e-15	0.00104	0.08549	0.08653			1.1	792.953	1.1	1.10086	1.16502	1.16589			2.2	790.139	2.2	2.21347	2.22133	2.2348
			794.201	3.01293e-15	0.00103	0.08483	0.08585			1.1	793.083	1.1	1.10084	1.16416	1.165			2.2	790.22	2.2	2.21334	2.22121	2.23456
			794.254	2.87983e-15	0.00102	0.08438	0.08539			1.1	793.213	1.1	1.10082	1.1633	1.16412			2.2	790.35	2.2	2.21314	2.22102	2.23416
			794.384	2.5762e-15	0.000992371	0.08328	0.08427			1.1	793.299	1.1	1.1008	1.16275	1.16355			2.2	790.48	2.2	2.21294	2.22083	2.23378
			794.515	2.30415e-15	0.000968545	0.08219	0.08316			1.1	793.343	1.1	1.1008	1.16245	1.16325			2.2	790.59	2.2	2.21278	2.22067	2.23345
			794.645	2.06044e-15	0.000945244	0.08111	0.08205			1.1	793.473	1.1	1.10078	1.16161	1.16239			2.2	790.611	2.2	2.21275	2.22064	2.23339
			794.653	2.04609e-15	0.000943806	0.08104	0.08199			1.1	793.604	1.1	1.10076	1.16078	1.16154			2.2	790.741	2.2	2.21255	2.22045	2.23301
			794.775	1.84216e-15	0.000922459	0.08004	0.08096			1.1	793.734	1.1	1.10074	1.15995	1.16069			2.2	790.871	2.2	2.21236	2.22026	2.23263
			794.905	1.6467e-15	0.000900179	0.07898	0.07988			1.1	793.75	1.1	1.10074	1.15985	1.16059			2.2	791.001	2.2	2.21217	2.22008	2.23225
			795.035	1.4717e-15	0.000878394	0.07793	0.07881			1.1	793.864	1.1	1.10072	1.15913	1.15985			2.2	791.042	2.2	2.21212	2.22002	2.23213
			795.104	1.3863e-15	0.000867015	0.07737	0.07824			1.1	793.994	1.1	1.1007	1.15832	1.15902			2.2	791.131	2.2	2.21199	2.21989	2.23188
			795.165	1.31506e-15	0.000857094	0.07689	0.07774			1.1	794.124	1.1	1.10068	1.15752	1.1582			2.2	791.261	2.2	2.2118	2.2197	2.23151
			795.295	1.17486e-15	0.00083627	0.07585	0.07669			1.1	794.201	1.1	1.10067	1.15705	1.15772			2.2	791.391	2.2	2.21162	2.21952	2.23114
			795.425	1.04942e-15	0.000815911	0.07483	0.07565			1.1	794.254	1.1	1.10067	1.15672	1.15739			2.2	791.493	2.2	2.21148	2.21937	2.23086
			795.556	9.37203e-16	0.000796012	0.07382	0.07461			1.1	794.384	1.1	1.10065	1.15593	1.15658			2.2	791.522	2.2	2.21144	2.21933	2.23078
			795.556	9.3719e-16	0.000796009	0.07382	0.07461			1.1	794.515	1.1	1.10063	1.15515	1.15579			2.2	791.652	2.2	2.21127	2.21915	2.23042
			795.686	8.36808e-16	0.000776555	0.07281	0.07359			1.1	794.645	1.1	1.10062	1.15438	1.155			2.2	791.782	2.2	2.21109	2.21897	2.23006
			795.816	7.47038e-16	0.000757538	0.07182	0.07258			1.1	794.653	1.1	1.10062	1.15433	1.15495			2.2	791.912	2.2	2.21092	2.21879	2.22971
			795.946	6.66773e-16	0.000738951	0.07084	0.07158			1.1	794.775	1.1	1.1006	1.15362	1.15422			2.2	791.944	2.2	2.21088	2.21874	2.22962
			796.007	6.32127e-16	0.000730382	0.07038	0.07111			1.1	794.905	1.1	1.10059	1.15286	1.15344			2.2	792.042	2.2	2.21075	2.21861	2.22936
			796.076	5.95021e-16	0.000720785	0.06986	0.07058			1.1	795.035	1.1	1.10057	1.15211	1.15268			2.2	792.172	2.2	2.21058	2.21843	2.22901
			796.206	5.3089e-16	0.000703031	0.0689	0.0696			1.1	795.104	1.1	1.10056	1.15171	1.15227			2.2	792.302	2.2	2.21042	2.21825	2.22866
			796.336	4.73583e-16	0.000685681	0.06794	0.06863			1.1	795.165	1.1	1.10056	1.15136	1.15192			2.2	792.396	2.2	2.2103	2.21812	2.22842
			796.458	4.25424e-16	0.000669777	0.06705	0.06772			1.1	795.295	1.1	1.10054	1.15063	1.15117			2.2	792.432	2.2	2.21025	2.21807	2.22832
			796.466	4.22382e-16	0.000668726	0.06699	0.06766			1.1	795.425	1.1	1.10053	1.1499	1.15043			2.2	792.563	2.2	2.21009	2.21789	2.22798
			796.597	3.76646e-16	0.000652158	0.06606	0.06671			1.1	795.556	1.1	1.10051	1.14918	1.14969			2.2	792.693	2.2	2.20993	2.21771	2.22765
			796.727	3.358e-16	0.000635969	0.06513	0.06576			1.1	795.556	1.1	1.10051	1.14918	1.14969			2.2	792.823	2.2	2.20978	2.21754	2.22731
			796.857	2.99327e-16	0.000620152	0.06421	0.06483			1.1	795.686	1.1	1.1005	1.14847	1.14897			2.2	792.847	2.2	2.20975	2.21751	2.22725
			796.91	2.85649e-16	0.00061383	0.06384	0.06445			1.1	795.816	1.1	1.10049	1.14776	1.14825			2.2	792.953	2.2	2.20962	2.21736	2.22698
			796.987	2.66765e-16	0.000604699	0.0633	0.06391			1.1	795.946	1.1	1.10047	1.14706	1.14754			2.2	793.083	2.2	2.20947	2.21719	2.22666
			797.117	2.37701e-16	0.000589601	0.0624	0.06299			1.1	796.007	1.1	1.10047	1.14674	1.14721			2.2	793.213	2.2	2.20932	2.21702	2.22633
			797.247	2.11764e-16	0.000574853	0.06151	0.06208			1.1	796.076	1.1	1.10046	1.14637	1.14683			2.2	793.299	2.2	2.20922	2.21691	2.22612
			797.361	1.91378e-16	0.000562232	0.06074	0.0613			1.1	796.206	1.1	1.10045	1.14569	1.14614			2.2	793.343	2.2	2.20917	2.21685	2.22601
			797.377	1.88622e-16	0.000560446	0.06063	0.06119			1.1	796.336	1.1	1.10044	1.14501	1.14545			2.2	793.473	2.2	2.20902	2.21668	2.2257
			797.508	1.67977e-16	0.000546373	0.05976	0.0603			1.1	796.458	1.1	1.10043	1.14439	1.14481			2.2	793.604	2.2	2.20888	2.21651	2.22538
			797.638	1.49564e-16	0.000532627	0.05889	0.05943			1.1	796.466	1.1	1.10043	1.14434	1.14477			2.2	793.734	2.2	2.20873	2.21634	2.22507
			797.768	1.33144e-16	0.000519202	0.05804	0.05856			1.1	796.597	1.1	1.10041	1.14368	1.1441			2.2	793.75	2.2	2.20872	2.21632	2.22503
			797.812	1.27921e-16	0.00051466	0.05775	0.05826			1.1	796.727	1.1	1.1004	1.14303	1.14343			2.2	793.864	2.2	2.20859	2.21617	2.22476
			797.898	1.18505e-16	0.00050609	0.05719	0.0577			1.1	796.857	1.1	1.10039	1.14238	1.14278			2.2	793.994	2.2	2.20845	2.216	2.22446
			798.028	1.05455e-16	0.000493285	0.05636	0.05685			1.1	796.91	1.1	1.10039	1.14212	1.14251			2.2	794.124	2.2	2.20832	2.21584	2.22415
			798.158	9.38252e-17	0.000480781	0.05553	0.05601			1.1	796.987	1.1	1.10038	1.14174	1.14213			2.2	794.201	2.2	2.20824	2.21574	2.22397
			798.264	8.53127e-17	0.000470835	0.05487	0.05534			1.1	797.117	1.1	1.10037	1.14111	1.14148			2.2	794.254	2.2	2.20818	2.21567	2.22385
			798.288	8.34621e-17	0.000468571	0.05471	0.05518			1.1	797.247	1.1	1.10036	1.14048	1.14085			2.2	794.384	2.2	2.20805	2.21551	2.22356
			798.418	7.42296e-17	0.000456648	0.05391	0.05436			1.1	797.361	1.1	1.10035	1.13994	1.1403			2.2	794.515	2.2	2.20792	2.21534	2.22326
			798.549	6.60061e-17	0.000445007	0.05311	0.05355			1.1	797.377	1.1	1.10035	1.13987	1.14022			2.2	794.645	2.2	2.20779	2.21518	2.22297
			798.679	5.86826e-17	0.000433641	0.05231	0.05275			1.1	797.508	1.1	1.10034	1.13925	1.1396			2.2	794.653	2.2	2.20778	2.21517	2.22295
			798.715	5.67718e-17	0.000430494	0.05209	0.05252			1.1	797.638	1.1	1.10033	1.13865	1.13898			2.2	794.775	2.2	2.20766	2.21502	2.22268
			798.809	5.21618e-17	0.000422545	0.05153	0.05196			1.1	797.768	1.1	1.10033	1.13805	1.13838			2.2	794.905	2.2	2.20753	2.21486	2.2224
			798.939	4.6357e-17	0.000411712	0.05076	0.05117			1.1	797.812	1.1	1.10032	1.13785	1.13817			2.2	795.035	2.2	2.20741	2.2147	2.22211
			799.069	4.11904e-17	0.000401138	0.04999	0.0504			1.1	797.898	1.1	1.10032	1.13746	1.13778			2.2	795.104	2.2	2.20734	2.21462	2.22196
			799.167	3.76916e-17	0.000393371	0.04943	0.04982			1.1	798.028	1.1	1.10031	1.13688	1.13719			2.2	795.165	2.2	2.20729	2.21455	2.22183
			799.199	3.65928e-17	0.000390816	0.04924	0.04963			1.1	798.158	1.1	1.1003	1.1363	1.1366			2.2	795.295	2.2	2.20717	2.21439	2.22155
			799.329	3.25023e-17	0.000380741	0.04849	0.04887			1.1	798.264	1.1	1.10029	1.13584	1.13613			2.2	795.425	2.2	2.20705	2.21423	2.22128
			799.459	2.88636e-17	0.000370907	0.04775	0.04812			1.1	798.288	1.1	1.10029	1.13573	1.13602			2.2	795.556	2.2	2.20693	2.21408	2.22101
			799.59	2.56274e-17	0.00036131	0.04702	0.04738			1.1	798.418	1.1	1.10028	1.13517	1.13545			2.2	795.556	2.2	2.20693	2.21408	2.22101
			799.618	2.49691e-17	0.000359243	0.04686	0.04722			1.1	798.549	1.1	1.10028	1.13461	1.13489			2.2	795.686	2.2	2.20681	2.21392	2.22074
			799.72	2.27499e-17	0.000351944	0.0463	0.04665			1.1	798.679	1.1	1.10027	1.13406	1.13433			2.2	795.816	2.2	2.2067	2.21377	2.22047
			799.85	2.01916e-17	0.000342804	0.04559	0.04593			1.1	798.715	1.1	1.10027	1.13391	1.13418			2.2	795.946	2.2	2.20659	2.21362	2.22021
			799.98	1.79177e-17	0.000333884	0.04488	0.04522			1.1	798.809	1.1	1.10026	1.13352	1.13378			2.2	796.007	2.2	2.20654	2.21355	2.22009
			800.069	1.65027e-17	0.000327877	0.0444	0.04473			1.1	798.939	1.1	1.10025	1.13298	1.13324			2.2	796.076	2.2	2.20648	2.21347	2.21995
			800.11	1.58969e-17	0.000325181	0.04419	0.04451			1.1	799.069	1.1	1.10025	1.13245	1.1327			2.2	796.206	2.2	2.20637	2.21332	2.21969
			800.24	1.41013e-17	0.000316689	0.0435	0.04381			1.1	799.167	1.1	1.10024	1.13206	1.1323			2.2	796.336	2.2	2.20626	2.21317	2.21943
			800.37	1.25062e-17	0.000308404	0.04282	0.04313			1.1	799.199	1.1	1.10024	1.13193	1.13217			2.2	796.458	2.2	2.20616	2.21303	2.21919
			800.5	1.10895e-17	0.000300321	0.04215	0.04245			1.1	799.329	1.1	1.10023	1.13141	1.13165			2.2	796.466	2.2	2.20616	2.21302	2.21918
			800.521	1.08831e-17	0.000299077	0.04204	0.04234			1.1	799.459	1.1	1.10023	1.1309	1.13113			2.2	796.597	2.2	2.20605	2.21288	2.21893
			800.631	9.83138e-18	0.000292435	0.04148	0.04177			1.1	799.59	1.1	1.10022	1.1304	1.13062			2.2	796.727	2.2	2.20595	2.21273	2.21868
			800.761	8.71438e-18	0.000284743	0.04083	0.04111			1.1	799.618	1.1	1.10022	1.13029	1.13051			2.2	796.857	2.2	2.20585	2.21259	2.21843
			800.891	7.72285e-18	0.000277239	0.04018	0.04046			1.1	799.72	1.1	1.10021	1.1299	1.13012			2.2	796.91	2.2	2.20581	2.21253	2.21834
			800.972	7.16054e-18	0.000272642	0.03978	0.04005			1.1	799.85	1.1	1.10021	1.12941	1.12962			2.2	797.361	2.2	2.20547	2.21204	2.21751
			801.021	6.84285e-18	0.000269919	0.03954	0.03981			1.1	799.98	1.1	1.1002	1.12893	1.12913			2.2	797.812	2.2	2.20515	2.21156	2.21671
			801.151	6.06198e-18	0.00026278	0.03891	0.03917			1.1	800.069	1.1	1.1002	1.1286	1.1288			2.2	798.264	2.2	2.20484	2.21109	2.21594
			801.281	5.36922e-18	0.000255818	0.03829	0.03854			1.1	800.11	1.1	1.1002	1.12845	1.12865			2.2	798.715	2.2	2.20455	2.21064	2.2152
			801.411	4.75473e-18	0.000249027	0.03767	0.03792			1.1	800.24	1.1	1.10019	1.12798	1.12817			2.2	799.167	2.2	2.20428	2.2102	2.21448
			801.424	4.70095e-18	0.000248401	0.03761	0.03786			1.1	800.37	1.1	1.10019	1.12751	1.1277			2.2	799.618	2.2	2.20402	2.20977	2.2138
			801.542	4.20978e-18	0.000242405	0.03706	0.0373			1.1	800.5	1.1	1.10018	1.12705	1.12723			2.2	800.069	2.2	2.20378	2.20936	2.21314
			801.672	3.72659e-18	0.000235948	0.03646	0.0367			1.1	800.521	1.1	1.10018	1.12698	1.12716			2.2	800.521	2.2	2.20355	2.20896	2.2125
			801.802	3.29824e-18	0.000229651	0.03587	0.0361			1.1	800.972	1.1	1.10016	1.12544	1.1256			2.2	800.972	2.2	2.20333	2.20857	2.21189
			801.875	3.07906e-18	0.000226178	0.03554	0.03576			1.1	801.424	1.1	1.10015	1.12396	1.12411			2.2	801.424	2.2	2.20312	2.20819	2.21131
			801.932	2.91858e-18	0.000223511	0.03528	0.03551			1.1	801.875	1.1	1.10013	1.12256	1.12269			2.2	801.875	2.2	2.20292	2.20783	2.21075
			802.326	2.01219e-18	0.000205822	0.03356	0.03376			1.1	802.326	1.1	1.10012	1.12122	1.12134			2.2	802.326	2.2	2.20274	2.20747	2.21021
			802.778	1.31211e-18	0.00018719	0.03166	0.03185			1.1	802.778	1.1	1.10011	1.11994	1.12005			2.2	802.778	2.2	2.20256	2.20713	2.2097
			803.229	8.53615e-19	0.000170141	0.02985	0.03003			1.1	803.229	1.1	1.1001	1.11873	1.11883			2.2	803.229	2.2	2.2024	2.2068	2.2092
			803.681	5.54119e-19	0.000154557	0.02813	0.02829			1.1	803.681	1.1	1.10009	1.11758	1.11767			2.2	803.681	2.2	2.20225	2.20648	2.20873
			804.132	3.58869e-19	0.000140314	0.02649	0.02663			1.1	804.132	1.1	1.10008	1.11649	1.11657			2.2	804.132	2.2	2.2021	2.20618	2.20828
			804.583	2.31909e-19	0.000127312	0.02492	0.02505			1.1	804.583	1.1	1.10007	1.11546	1.11553			2.2	804.583	2.2	2.20196	2.20588	2.20785
			805.035	1.49517e-19	0.000115444	0.02344	0.02355			1.1	805.035	1.1	1.10007	1.11447	1.11454			2.2	805.035	2.2	2.20183	2.2056	2.20743
			805.486	9.61858e-20	0.000104622	0.02202	0.02213			1.1	805.486	1.1	1.10006	1.11355	1.1136			2.2	805.486	2.2	2.20171	2.20533	2.20704
			805.938	6.17339e-20	9.4757e-05	0.02068	0.02077			1.1	805.938	1.1	1.10005	1.11267	1.11272			2.2	805.938	2.2	2.2016	2.20506	2.20666
			806.389	3.95326e-20	8.57718e-05	0.01941	0.01949			1.1	806.389	1.1	1.10005	1.11184	1.11188			2.2	806.389	2.2	2.20149	2.20481	2.2063
			806.84	2.52603e-20	7.75939e-05	0.0182	0.01827			1.1	806.84	1.1	1.10004	1.11105	1.1111			2.2	806.84	2.2	2.20139	2.20457	2.20596
			807.292	1.61032e-20	7.01532e-05	0.01705	0.01712			1.1	807.292	1.1	1.10004	1.11031	1.11035			2.2	807.292	2.2	2.20129	2.20433	2.20563
			807.743	1.02432e-20	6.33896e-05	0.01597	0.01603			1.1	807.743	1.1	1.10003	1.10962	1.10965			2.2	807.743	2.2	2.20121	2.20411	2.20532
			808.194	6.5005e-21	5.72434e-05	0.01494	0.015			1.1	808.194	1.1	1.10003	1.10896	1.10899			2.2	808.194	2.2	2.20112	2.2039	2.20502
			808.646	4.11633e-21	5.16634e-05	0.01397	0.01402			1.1	808.646	1.1	1.10003	1.10834	1.10837			2.2	808.646	2.2	2.20104	2.20369	2.20474
			809.097	2.60054e-21	4.6599e-05	0.01306	0.0131			1.1	809.097	1.1	1.10002	1.10776	1.10779			2.2	809.097	2.2	2.20097	2.2035	2.20447
			809.549	1.63933e-21	4.2007e-05	0.01219	0.01223			1.1	809.549	1.1	1.10002	1.10722	1.10724			2.2	809.549	2.2	2.2009	2.20331	2.20421
			810	1.031e-21	3.78445e-05	0.01138	0.01142			1.1	810	1.1	1.10002	1.1067	1.10672			2.2	810	2.2	2.20084	2.20313	2.20397

## Sheet: Fig. 1g
	0	-3.97804	-2.39354	0.46917	5.95552	10.5486	14.4351	5.95552	5.09462	4.87449	4.513	-0.00809	-0.45612	0.60889	1.74293	-2.12331	-2.18914	3.75376	4.78577	-1.43504	-1.45943	-0.16792	3.77706	3.86981	2.94287	1.33285	2.71737	1.53984	2.52887	2.23523	3.04007	-0.29617	-4.66509	0.01356	9.89274	7.02131	2.78425	9.33506	10.8394	8.91395	10.1115	12.4746	10.779	11.296	11.9124	14.3653	20.8756	16.5622	16.8574
	0	-4.34304	-2.00448	1.86528	8.88792	14.8318	19.9195	10.1616	9.5352	9.66048	9.59784	4.53096	4.32216	5.90208	7.53943	3.14592	3.2712	10.5792	11.9503	4.57272	4.58664	6.13176	10.8158	10.8158	9.5352	7.37889	8.75568	6.98784	7.75531	6.9252	7.36445	2.784	-3.06936	1.90008	13.0778	8.93664	3.14592	10.2869	11.3726	8.34998	9.0828	11.2265	8.51691	8.47347	8.56261	10.8715	18.0542	12.2705	12.0269
	0	0.67626	-6.12969	5.93895	3.78879	2.52297	-3.67608	-12.4068	-19.7069	-22.8628	-14.2535	-15.9875	-9.37227	-8.5833	-15.9528	-13.95	-12.875	-17.7215	-19.6636	-22.1605	-14.1061	-7.75965	-14.8864	-4.40436	-7.42152	-14.0887	-13.4038	-2.37558	-9.60636	-15.9528	-10.8286	-9.87513	-11.93	-16.9325	-4.7685	-4.36101	-16.8718	-8.51394	-2.26287	-5.1153	-3.77145	-4.97658	-2.24553	-9.18153	-20.7213	-3.24258	0.80631	-7.53423	-0.09537
	0	-6.2464	-10.6694	-9.58432	-19.6762	-18.7099	-22.6237	-12.4245	-12.5416	-10.5443	-12.444	-15.5574	-16.8067	-13.6445	-20.535	-22.9262	-22.6042	-20.3789	-12.4733	-9.62336	-10.8199	-11.441	-10.0862	-11.2546	-9.63312	-3.19152	1.8056	1.3664	-12.8734	-19.0222	-6.07072	-7.24192	-12.1512	-10.2828	-16.4749	-8.80352	-2.31312	-5.53392	-7.34928	-12.7758	-16.1918	-18.9149	-6.25616	-0.96624	0.37088	15.6941	21.9307	14.435	8.23744
	0	-8.75688	-15.0068	-20.9013	-28.7188	-24.8465	-25.1172	-22.363	-14.1358	-12.076	-20.8522	-28.0479	-25.0113	-17.3607	-23.7519	-31.4612	-33.7917	-28.0832	-22.1832	-21.3815	-23.2693	-18.0552	-18.9968	-21.9907	-23.0339	-20.8625	-13.6767	-10.0163	-23.1045	-25.9646	-14.3359	-14.583	-12.4174	-13.1353	-19.8442	-18.5024	-16.5957	-14.2064	-18.3141	-23.5753	-26.9062	-27.6948	-10.2988	-3.51923	-3.20144	14.7713	19.4558	5.6496	-3.77817
	0	9.49344	-26.2253	-40.7717	-43.8619	-34.3685	-15.131	-21.8544	-1.40592	-1.392	-29.4686	-25.9469	-9.84144	-21.8962	-10.788	-12.5976	-48.0101	-41.3563	-36.54	-30.1646	-29.0166	-4.92768	-0.61248	2.97888	-43.9454	-59.9952	-57.5453	-51.9773	-47.1053	-49.8058	-29.2015	-28.1785	4.99728	8.88096	-2.28288	-3.49392	-26.6254	-17.3026	-16.8154	-11.5814	-27.9229	-33.8256	-5.60976	-20.184	-31.3478	10.5514	15.9106	-4.6632	-13.3632
	0	-7.68066	-25.1579	6.76008	-23.2756	-11.363	-11.734	-37.4003	-29.8433	-24.2786	-10.1539	-18.0269	-13.4102	-0.28854	-18.7414	-22.1214	-27.0953	-43.1161	0.687	20.2253	-14.2072	-50.2884	-33.0584	-25.8999	-38.788	-5.7021	11.9126	19.6207	-13.1492	-14.4545	-20.5418	-52.4868	-24.8007	-9.2745	-13.5614	-15.169	-14.4545	21.6405	13.8362	15.4163	5.71584	-3.38004	9.85158	14.8529	9.39816	11.9813	22.1351	38.2796	42.4154
	0	-10.7286	-9.82082	4.63344	10.439	-3.95773	-20.5057	-8.75911	-6.17792	-16.2308	-4.16458	-11.9973	-18.8785	-28.3936	-20.8367	-23.3603	-15.5137	-25.1116	-22.1054	-3.73709	7.65345	-3.54403	-17.3616	-10.4042	-13.4315	-1.04804	-1.86165	-9.50126	1.77891	2.39946	-4.34385	7.63966	12.1214	43.7557	46.7205	37.1503	35.4541	29.8967	23.2913	37.3433	44.6244	41.4665	44.983	53.1329	72.494	83.857	85.7876	81.1817	77.0172
	0	4.31964	-24.8075	-24.9748	-3.78729	0.33462	1.73394	13.1719	-5.96232	-14.2822	-3.6504	-1.79031	-7.07265	-6.05358	0.9126	5.70375	-17.309	-14.0997	-6.29694	-3.13326	-28.975	-25.9178	3.9546	15.7424	13.1871	13.6434	4.4109	-9.87129	-2.84526	3.84813	1.18638	7.48332	17.4002	27.0738	22.0393	23.8189	35.1959	35.3937	45.5387	41.0822	42.9987	56.1553	58.8019	81.9667	93.5871	94.9104	107.793	121.193	146.153
	0	6.87536	10.3197	11.6885	-4.98877	-7.29405	-2.25125	0.28816	-4.25036	-12.9852	-13.8857	-13.2734	-2.80956	-0.63035	-10.5358	3.16976	15.4706	3.71006	-1.67493	-7.63624	-2.03513	-0.21612	14.6241	16.281	8.91495	30.563	30.8511	1.87304	7.52818	14.498	16.9114	33.1744	42.0714	42.7197	55.2547	55.2727	55.4888	66.2588	84.4489	73.0125	65.8085	92.4994	115.606	124.773	143.954	159.262	166.052	176.264	202.594
	0	15.2631	24.0555	2.3925	-2.5665	11.9911	15.701	-3.0885	11.0273	-0.32625	-18.8573	0.63075	-1.89225	-20.4232	0.23925	20.2057	6.264	6.28575	9.41775	-2.2185	2.06625	7.6125	14.1167	5.307	18.7267	18.357	9.11325	25.5562	35.7788	32.5162	31.146	47.8717	53.2657	48.894	59.0078	81.7583	110.947	132.544	142.528	163.256	188.42	186.898	209.474	239.772	273.354	297.214	297.279	312.156	372.382
	0	2.8656	12.7758	7.23564	8.57292	-19.1995	-30.1127	-20.9189	-16.5488	-6.14761	-0.14328	14.8295	-0.14328	-4.39392	3.3432	0.04776	-15.0922	-17.4085	-13.9698	-20.6084	-16.9787	-2.57904	8.14308	14.8772	5.65956	9.64752	14.1131	13.0624	32.2858	48.0227	48.0943	74.7683	96.5707	94.2544	107.675	125.179	133.68	165.321	195.004	228.627	245.606	259.289	280.709	308.195	344.803	412.479	453.195	477.934	503.749
	0	-2.9184	-6.6304	8.7552	13.4144	6.7072	-10.5472	-3.2512	6.3488	4.864	-4.5312	-8.576	16.1536	18.1248	9.472	19.328	36.7872	45.0816	48.896	54.9376	81.8688	90.9824	77.696	78.1824	97.8432	106.982	125.952	130.893	130.176	144.896	160.768	164.454	196.326	211.558	235.981	275.661	294.4	308.48	341.12	380.16	382.208	423.219	467.994	498.048	567.834	629.325	651.29	716.416	776.474
	Map to x	680 nm	to	810 nm
	Map to y	300 deg	to	80 deg
[truncated: 240 more columns]

## Sheet: Fig. 2d
		Formation energy (eV)	Formation energy (eV)	Formation energy (eV)	Formation energy (eV)	Formation energy (eV)	Formation energy (eV)	Formation energy (eV)	Formation energy (eV)	Formation energy (eV)
	Chem. potential of Se (eV)	In-plane V_Se	In-plane V_2Se	In-plane W_Se	ZZ-Se+V_2Se	ZZ-Se + W_add	ZZ-Se + W_Se	An-Se + W_Se	An-Se+V_2Se	An-Se + W_Se
	1	3.68163	6.89675	10.53	5.06158	5.35881	7.22761	4.25886	4.6605	6.57744
	0	2.68163	4.89675	7.53003	3.06158	3.35881	4.22761	2.25886	2.6605	3.57744
	-0.62782	2.05381	3.64111	5.64656	1.80593	2.10316	2.34414	1.00322	1.40485	1.69397
	-1	1.68163	2.89675	4.53003	1.06158	1.35881	1.22761	0.25886	0.6605	0.57744

## Sheet: Fig 3a,b
	System	lBinding energy (eV)l	System	lBinding energy (eV)l
	Pristine	0.19	Pristine	0.19
	ZZ_Se	0.19	ZZ_Se+V_2Se	0.2
	ZZ_Se,I	0.21	ZZ_Se+W_Se,I	0.26
	An_W,I	2.7	ZZ_Se+W_Se,II	0.38
	An_W,II	4.35	ZZ_Se+W_Se,III	0.4
	An_Se	0.18	ZZ_Se+W_Se,IV	0.41
	An_Se1,I	0.18	ZZ_Se+W_add	1.42
	ZZ_W,I	0.2	An_Se+V_2Se	0.64
	ZZ_W,II	0.18	An_Se+W_Se,I	0.18
	AC	0.43	An_Se+W_Se,II	0.38
			An_Se+W_Se,III	0.44
			An_Se+W_add,I	0.21
			An_Se+W_add,II	0.27

## Sheet: Fig. 4f,g,h
f					g									h
	Average perimeter (μm)	Total area (cm2)	Total methane yield (nmol)			Average perimeter (μm)	error	IQE (%)	error		Average perimeter (μm)	IQE (%)-Fitted curve			Day	Methane yield retention (%)	error
	1.48392	0.0439	3.06996			1.48392	0.3	0.23033	0.06321		1.48392	0.15669			1	100	7.99996
	1.7	0.04	2.26			1.7	0.35	0.16065	0.04496		1.4881	0.15626			2	107.977	8.63807
	1.90651	0.06737	2.19739			1.90651	0.4	0.10511	0.02775		1.4923	0.15582			3	108.547	8.68364
	2.26059	0.07	4.42471			2.26059	0.4	0.13579	0.02774		1.4965	0.15539			4	120.228	9.61818
	2.67587	0.14	8.23647			2.67587	0.4	0.12639	0.02179		1.50072	0.15496			5	100.98	8.07836
	2.84749	0.08	5.06			2.84749	0.4	0.14494	0.02582		1.50494	0.15453			6	107.616	8.60938
	2.96977	0.20609	4.09707			2.96977	0.4	0.05867	0.0116		1.50918	0.1541
	4.2	0.0648	0.71412			4.2	0.4	0.03551	0.00923		1.51344	0.15367
	4.51893	0.1	3.15412			4.51893	0.45	0.06776	0.01093		1.5177	0.15325
	5.1	0.06	0.39647			5.1	0.4	0.02129	0.00728		1.52198	0.15282
	6.15606	0.23971	3.87428			6.15606	0.4	0.05208	0.00728		1.52626	0.15239
	7.1	0.05	0.12824			7.1	0.4	0.00826	0.00605		1.53056	0.15197
	7.3	0.09	0.84588			7.3	0.4	0.03029	0.00687		1.53487	0.15155
	9	0.0936	0.80353			9	0.45	0.02766	0.00614		1.5392	0.15113
	9.2	0.08	0.57765			9.2	0.45	0.02327	0.00622		1.54353	0.15071
	9.57767	0.14838	1.02425			9.57767	0.45	0.02224	0.0043		1.54788	0.15029
	10.4	0.068	0.44824			10.4	0.5	0.02124	0.00465		1.55224	0.14987
	10.7	0.0936	0.80353			10.7	0.5	0.02766	0.00592		1.55662	0.14946
	11.0954	0.17698	2.21786			11.0954	0.6	0.04038	0.00564		1.561	0.14904
	13.3073	0.10114	0.69019			13.3073	0.7	0.02199	0.00433		1.5654	0.14863
	24.6576	0.26488	1.16002			24.6576	0.6	0.01411	0.00225		1.56981	0.14821
											1.57423	0.1478
											1.57867	0.14739
											1.58311	0.14698
											1.58757	0.14658
											1.59205	0.14617
											1.59653	0.14576
											1.60103	0.14536
											1.60554	0.14495
											1.61006	0.14455
											1.6146	0.14415
											1.61915	0.14375
											1.62371	0.14335
											1.62828	0.14295
											1.63287	0.14256
											1.63747	0.14216
											1.64208	0.14177
											1.64671	0.14137
											1.65135	0.14098
											1.656	0.14059
											1.66067	0.1402
											1.66534	0.13981
											1.67004	0.13942
											1.67474	0.13903
											1.67946	0.13865
											1.68419	0.13826
											1.68893	0.13788
											1.69369	0.1375
											1.69846	0.13712
											1.70325	0.13674
											1.70805	0.13636
											1.71286	0.13598
											1.71768	0.1356
											1.72252	0.13523
											1.72738	0.13485
											1.73224	0.13448
											1.73712	0.1341
											1.74202	0.13373
											1.74692	0.13336
											1.75185	0.13299
											1.75678	0.13262
											1.76173	0.13225
											1.76669	0.13189
											1.77167	0.13152
											1.77666	0.13116
											1.78167	0.13079
											1.78669	0.13043
											1.79172	0.13007
											1.79677	0.12971
											1.80183	0.12935
											1.8069	0.12899
											1.81199	0.12863
											1.8171	0.12828
											1.82222	0.12792
											1.82735	0.12757
											1.8325	0.12721
											1.83766	0.12686
											1.84284	0.12651
											1.84803	0.12616
											1.85324	0.12581
											1.85846	0.12546
											1.86369	0.12511
											1.86894	0.12476
											1.87421	0.12442
											1.87949	0.12407
											1.88478	0.12373
											1.89009	0.12339
											1.89542	0.12305
											1.90076	0.1227
											1.90611	0.12236
											1.91148	0.12203
											1.91687	0.12169
											1.92227	0.12135
											1.92768	0.12101
											1.93311	0.12068
											1.93856	0.12034
											1.94402	0.12001
											1.9495	0.11968
											1.95499	0.11935
											1.9605	0.11902
											1.96602	0.11869
											1.97156	0.11836
											1.97711	0.11803
											1.98268	0.1177
											1.98827	0.11738
											1.99387	0.11705
											1.99949	0.11673
											2.00512	0.11641
											2.01077	0.11608
											2.01643	0.11576
											2.02211	0.11544
											2.02781	0.11512
											2.03352	0.1148
											2.03925	0.11449
											2.045	0.11417
											2.05076	0.11385
											2.05653	0.11354
											2.06233	0.11322
											2.06814	0.11291
											2.07396	0.1126
											2.07981	0.11229
											2.08567	0.11198
											2.09154	0.11167
											2.09743	0.11136
											2.10334	0.11105
											2.10927	0.11074
											2.11521	0.11044
											2.12117	0.11013
											2.12715	0.10983
											2.13314	0.10952
											2.13915	0.10922
											2.14517	0.10892
											2.15122	0.10862
											2.15728	0.10832
											2.16335	0.10802
											2.16945	0.10772
											2.17556	0.10742
											2.18169	0.10712
											2.18784	0.10683
											2.194	0.10653
											2.20018	0.10624
											2.20638	0.10594
											2.21259	0.10565
											2.21883	0.10536
											2.22508	0.10507
											2.23135	0.10478
											2.23763	0.10449
											2.24394	0.1042
											2.25026	0.10391
											2.2566	0.10362
											2.26295	0.10334
											2.26933	0.10305
											2.27572	0.10277
											2.28213	0.10248
											2.28856	0.1022
											2.29501	0.10192
											2.30148	0.10164
											2.30796	0.10136
											2.31446	0.10108
											2.32098	0.1008
											2.32752	0.10052
											2.33408	0.10024
											2.34065	0.09996
											2.34725	0.09969
											2.35386	0.09941
											2.36049	0.09914
											2.36714	0.09886
											2.37381	0.09859
											2.3805	0.09832
											2.3872	0.09805
											2.39393	0.09778
											2.40067	0.09751
											2.40744	0.09724
											2.41422	0.09697
											2.42102	0.0967
											2.42784	0.09643
											2.43468	0.09617
											2.44154	0.0959
											2.44842	0.09564
											2.45531	0.09537
											2.46223	0.09511
											2.46917	0.09485
											2.47612	0.09459
											2.4831	0.09433
											2.49009	0.09407
											2.49711	0.09381
											2.50414	0.09355
											2.5112	0.09329
											2.51827	0.09303
											2.52537	0.09278
											2.53248	0.09252
											2.53962	0.09226
											2.54677	0.09201
											2.55395	0.09176
											2.56114	0.0915
											2.56836	0.09125
											2.57559	0.091
											2.58285	0.09075
											2.59012	0.0905
											2.59742	0.09025
											2.60474	0.09
											2.61208	0.08975
											2.61943	0.08951
											2.62681	0.08926
											2.63421	0.08901
											2.64163	0.08877
											2.64908	0.08852
											2.65654	0.08828
											2.66402	0.08804
											2.67153	0.08779
											2.67905	0.08755
											2.6866	0.08731
											2.69417	0.08707
											2.70176	0.08683
											2.70937	0.08659
											2.717	0.08635
											2.72466	0.08611
											2.73233	0.08588
											2.74003	0.08564
											2.74775	0.0854
											2.75549	0.08517
											2.76325	0.08494
											2.77104	0.0847
											2.77885	0.08447
											2.78667	0.08424
											2.79452	0.084
											2.8024	0.08377
											2.81029	0.08354
											2.81821	0.08331
											2.82615	0.08308
											2.83411	0.08285
											2.84209	0.08263
											2.8501	0.0824
											2.85813	0.08217
											2.86618	0.08195
											2.87426	0.08172
											2.88235	0.0815
											2.89047	0.08127
											2.89862	0.08105
											2.90678	0.08083
											2.91497	0.0806
											2.92318	0.08038
											2.93142	0.08016
											2.93968	0.07994
											2.94796	0.07972
											2.95626	0.0795
											2.96459	0.07928
											2.97294	0.07906
											2.98132	0.07885
											2.98972	0.07863
											2.99814	0.07841
											3.00659	0.0782
											3.01506	0.07798
											3.02355	0.07777
											3.03207	0.07756
											3.04061	0.07734
											3.04918	0.07713
											3.05777	0.07692
											3.06638	0.07671
											3.07502	0.0765
											3.08368	0.07629
											3.09237	0.07608
											3.10108	0.07587
											3.10982	0.07566
											3.11858	0.07545
											3.12736	0.07524
											3.13617	0.07504
											3.14501	0.07483
											3.15387	0.07463
											3.16275	0.07442
											3.17166	0.07422
											3.1806	0.07401
											3.18956	0.07381
											3.19854	0.07361
											3.20756	0.07341
											3.21659	0.0732
											3.22565	0.073
											3.23474	0.0728
											3.24385	0.0726
											3.25299	0.0724
											3.26216	0.07221
											3.27135	0.07201
											3.28056	0.07181
											3.2898	0.07161
											3.29907	0.07142
											3.30837	0.07122
											3.31769	0.07103
											3.32703	0.07083
											3.33641	0.07064
											3.34581	0.07044
											3.35523	0.07025
											3.36468	0.07006
											3.37416	0.06987
											3.38367	0.06967
											3.3932	0.06948
											3.40276	0.06929
											3.41235	0.0691
											3.42196	0.06891
											3.4316	0.06872
											3.44127	0.06854
											3.45096	0.06835
											3.46068	0.06816
											3.47043	0.06797
											3.48021	0.06779
											3.49001	0.0676
											3.49984	0.06742
											3.5097	0.06723
											3.51959	0.06705
											3.52951	0.06686
											3.53945	0.06668
											3.54942	0.0665
											3.55942	0.06632
											3.56945	0.06614
											3.5795	0.06595
											3.58959	0.06577
											3.5997	0.06559
											3.60984	0.06541
											3.62001	0.06524
											3.63021	0.06506
											3.64044	0.06488
											3.65069	0.0647
											3.66098	0.06452
											3.67129	0.06435
											3.68163	0.06417
											3.692	0.064
											3.70241	0.06382
											3.71284	0.06365
											3.7233	0.06347
											3.73378	0.0633
											3.7443	0.06313
											3.75485	0.06295
											3.76543	0.06278
											3.77604	0.06261
											3.78668	0.06244
											3.79734	0.06227
											3.80804	0.0621
											3.81877	0.06193
											3.82953	0.06176
											3.84032	0.06159
											3.85113	0.06142
											3.86198	0.06125
											3.87286	0.06109
											3.88377	0.06092
											3.89472	0.06075
											3.90569	0.06059
											3.91669	0.06042
											3.92772	0.06026
											3.93879	0.06009
											3.94989	0.05993
											3.96101	0.05977
											3.97217	0.0596
											3.98336	0.05944
											3.99458	0.05928
											4.00584	0.05912
											4.01712	0.05895
											4.02844	0.05879
											4.03979	0.05863
											4.05117	0.05847
											4.06258	0.05831
											4.07403	0.05816
											4.0855	0.058
											4.09701	0.05784
											4.10856	0.05768
											4.12013	0.05752
											4.13174	0.05737
											4.14338	0.05721
											4.15505	0.05705
											4.16675	0.0569
											4.17849	0.05674
											4.19026	0.05659
											4.20207	0.05643
											4.21391	0.05628
											4.22578	0.05613
											4.23768	0.05597
											4.24962	0.05582
											4.26159	0.05567
											4.2736	0.05552
											4.28564	0.05537
											4.29771	0.05522
											4.30982	0.05507
											4.32196	0.05492
											4.33414	0.05477
											4.34635	0.05462
											4.35859	0.05447
											4.37087	0.05432
											4.38318	0.05417
											4.39553	0.05403
											4.40791	0.05388
											4.42033	0.05373
											4.43279	0.05359
											4.44527	0.05344
											4.4578	0.0533
											4.47035	0.05315
											4.48295	0.05301
											4.49558	0.05286
											4.50824	0.05272
											4.52094	0.05257
											4.53368	0.05243
											4.54645	0.05229
											4.55926	0.05215
											4.5721	0.05201
											4.58498	0.05186
											4.5979	0.05172
											4.61085	0.05158
											4.62384	0.05144
											4.63687	0.0513
											4.64993	0.05116
											4.66303	0.05102
											4.67617	0.05089
											4.68934	0.05075
											4.70255	0.05061
											4.7158	0.05047
											4.72909	0.05034
											4.74241	0.0502
											4.75577	0.05006
											4.76917	0.04993
											4.7826	0.04979
											4.79608	0.04966
											4.80959	0.04952
											4.82314	0.04939
											4.83672	0.04925
											4.85035	0.04912
											4.86401	0.04899
											4.87772	0.04885
											4.89146	0.04872
											4.90524	0.04859
											4.91906	0.04846
											4.93291	0.04833
											4.94681	0.04819
											4.96075	0.04806
											4.97472	0.04793
											4.98874	0.0478
											5.00279	0.04767
											5.01689	0.04755
											5.03102	0.04742
											5.04519	0.04729
											5.0594	0.04716
											5.07366	0.04703
											5.08795	0.0469
											5.10229	0.04678
											5.11666	0.04665
											5.13107	0.04652
											5.14553	0.0464
											5.16002	0.04627
											5.17456	0.04615
											5.18914	0.04602
											5.20376	0.0459
											5.21842	0.04577
											5.23312	0.04565
											5.24786	0.04553
											5.26265	0.0454
											5.27747	0.04528
											5.29234	0.04516
											5.30725	0.04504
											5.3222	0.04492
											5.33719	0.04479
											5.35223	0.04467
											5.36731	0.04455
											5.38243	0.04443
											5.39759	0.04431
											5.4128	0.04419
											5.42805	0.04407
											5.44334	0.04395
											5.45867	0.04383
											5.47405	0.04372
											5.48947	0.0436
											5.50494	0.04348
											5.52044	0.04336
											5.536	0.04325
											5.55159	0.04313
											5.56723	0.04301
											5.58292	0.0429
											5.59864	0.04278
											5.61442	0.04267
											5.63023	0.04255
											5.64609	0.04244
											5.662	0.04232
											5.67795	0.04221
											5.69395	0.04209
											5.70999	0.04198
											5.72607	0.04187
											5.7422	0.04175
											5.75838	0.04164
											5.7746	0.04153
											5.79087	0.04142
											5.80719	0.04131
											5.82355	0.04119
											5.83995	0.04108
											5.8564	0.04097
											5.8729	0.04086
											5.88945	0.04075
											5.90604	0.04064
											5.92268	0.04053
											5.93936	0.04042
											5.95609	0.04032
											5.97287	0.04021
											5.9897	0.0401
											6.00657	0.03999
											6.0235	0.03988
											6.04046	0.03978
											6.05748	0.03967
											6.07455	0.03956
											6.09166	0.03946
											6.10882	0.03935
											6.12603	0.03924
											6.14329	0.03914
											6.1606	0.03903
											6.17795	0.03893
											6.19536	0.03882
											6.21281	0.03872
											6.23031	0.03862
											6.24786	0.03851
											6.26546	0.03841
											6.28312	0.03831
											6.30082	0.0382
											6.31857	0.0381
											6.33637	0.038
											6.35422	0.0379
											6.37212	0.03779
											6.39007	0.03769
											6.40807	0.03759
											6.42612	0.03749
											6.44423	0.03739
											6.46238	0.03729
											6.48059	0.03719
											6.49884	0.03709
											6.51715	0.03699
											6.53551	0.03689
											6.55392	0.03679
											6.57239	0.03669
											6.5909	0.0366
											6.60947	0.0365
											6.62809	0.0364
											6.64676	0.0363
											6.66549	0.03621
											6.68427	0.03611
											6.7031	0.03601
											6.72198	0.03592
											6.74092	0.03582
											6.75991	0.03572
											6.77895	0.03563
											6.79805	0.03553
											6.8172	0.03544
											6.83641	0.03534
											6.85567	0.03525
											6.87498	0.03515
											6.89435	0.03506
											6.91377	0.03497
											6.93325	0.03487
											6.95278	0.03478
											6.97237	0.03469
											6.99201	0.03459
											7.01171	0.0345
											7.03146	0.03441
											7.05127	0.03432
											7.07113	0.03423
											7.09105	0.03414
											7.11103	0.03404
											7.13106	0.03395
											7.15115	0.03386
											7.1713	0.03377
											7.1915	0.03368
											7.21176	0.03359
											7.23208	0.0335
											7.25245	0.03341
											7.27288	0.03332
											7.29337	0.03324
											7.31392	0.03315
											7.33452	0.03306
											7.35519	0.03297
											7.37591	0.03288
											7.39669	0.0328
											7.41752	0.03271
											7.43842	0.03262
											7.45937	0.03253
											7.48039	0.03245
											7.50146	0.03236
											7.5226	0.03227
											7.54379	0.03219
											7.56504	0.0321
											7.58635	0.03202
											7.60772	0.03193
											7.62916	0.03185
											7.65065	0.03176
											7.6722	0.03168
											7.69382	0.03159
											7.71549	0.03151
											7.73723	0.03143
											7.75902	0.03134
											7.78088	0.03126
											7.8028	0.03118
											7.82478	0.03109
											7.84683	0.03101
											7.86893	0.03093
											7.8911	0.03085
											7.91333	0.03076
											7.93563	0.03068
											7.95798	0.0306
											7.9804	0.03052
											8.00288	0.03044
											8.02543	0.03036
											8.04804	0.03028
											8.07071	0.0302
											8.09345	0.03012
											8.11625	0.03004
											8.13911	0.02996
											8.16204	0.02988
											8.18503	0.0298
											8.20809	0.02972
											8.23122	0.02964
											8.25441	0.02956
											8.27766	0.02949
											8.30098	0.02941
											8.32436	0.02933
											8.34782	0.02925
											8.37133	0.02917
											8.39492	0.0291
											8.41857	0.02902
											8.44228	0.02894
											8.46607	0.02887
											8.48992	0.02879
											8.51383	0.02871
											8.53782	0.02864
											8.56187	0.02856
											8.58599	0.02849
											8.61018	0.02841
											8.63444	0.02834
											8.65876	0.02826
											8.68315	0.02819
											8.70762	0.02811
											8.73215	0.02804
											8.75675	0.02797
											8.78142	0.02789
											8.80615	0.02782
											8.83096	0.02774
											8.85584	0.02767
											8.88079	0.0276
											8.90581	0.02753
											8.9309	0.02745
											8.95606	0.02738
											8.98129	0.02731
											9.00659	0.02724
											9.03196	0.02717
											9.05741	0.02709
											9.08292	0.02702
											9.10851	0.02695
											9.13417	0.02688
											9.1599	0.02681
											9.18571	0.02674
											9.21159	0.02667
											9.23754	0.0266
											9.26356	0.02653
											9.28966	0.02646
											9.31583	0.02639
											9.34207	0.02632
											9.36839	0.02625
											9.39478	0.02618
											9.42125	0.02611
											9.44779	0.02604
											9.47441	0.02598
											9.5011	0.02591
											9.52786	0.02584
											9.55471	0.02577
											9.58162	0.0257
											9.60862	0.02564
											9.63569	0.02557
											9.66283	0.0255
											9.69005	0.02544
											9.71735	0.02537
											9.74473	0.0253
											9.77218	0.02524
											9.79971	0.02517
											9.82732	0.0251
											9.855	0.02504
											9.88276	0.02497
											9.91061	0.02491
											9.93853	0.02484
											9.96652	0.02478
											9.9946	0.02471
											10.0228	0.02465
											10.051	0.02458
											10.0793	0.02452
											10.1077	0.02445
											10.1362	0.02439
											10.1647	0.02433
											10.1934	0.02426
											10.2221	0.0242
											10.2509	0.02414
											10.2798	0.02407
											10.3087	0.02401
											10.3378	0.02395
											10.3669	0.02389
											10.3961	0.02382
											10.4254	0.02376
											10.4548	0.0237
											10.4842	0.02364
											10.5137	0.02358
											10.5434	0.02351
											10.5731	0.02345
											10.6029	0.02339
											10.6327	0.02333
											10.6627	0.02327
											10.6927	0.02321
											10.7228	0.02315
											10.753	0.02309
											10.7833	0.02303
											10.8137	0.02297
											10.8442	0.02291
											10.8747	0.02285
											10.9054	0.02279
											10.9361	0.02273
											10.9669	0.02267
											10.9978	0.02261
											11.0288	0.02255
											11.0598	0.0225
											11.091	0.02244
											11.1222	0.02238
											11.1536	0.02232
											11.185	0.02226
											11.2165	0.02221
											11.2481	0.02215
											11.2798	0.02209
											11.3116	0.02203
											11.3434	0.02198
											11.3754	0.02192
											11.4074	0.02186
											11.4396	0.02181
											11.4718	0.02175
											11.5041	0.02169
											11.5365	0.02164
											11.569	0.02158
											11.6016	0.02152
											11.6343	0.02147
											11.6671	0.02141
											11.6999	0.02136
											11.7329	0.0213
											11.766	0.02125
											11.7991	0.02119
											11.8323	0.02114
											11.8657	0.02108
											11.8991	0.02103
											11.9326	0.02097
											11.9663	0.02092
											12	0.02087
											12.0338	0.02081
											12.0677	0.02076
											12.1017	0.02071
											12.1358	0.02065
											12.17	0.0206
											12.2042	0.02055
											12.2386	0.02049
											12.2731	0.02044
											12.3077	0.02039
											12.3423	0.02034
											12.3771	0.02028
											12.412	0.02023
											12.4469	0.02018
											12.482	0.02013
											12.5172	0.02007
											12.5524	0.02002
											12.5878	0.01997
											12.6233	0.01992
											12.6588	0.01987
											12.6945	0.01982
											12.7302	0.01977
											12.7661	0.01972
											12.8021	0.01967
											12.8381	0.01962
											12.8743	0.01957
											12.9106	0.01951
											12.9469	0.01946
											12.9834	0.01941
											13.02	0.01937
											13.0567	0.01932
											13.0935	0.01927
											13.1303	0.01922
											13.1673	0.01917
											13.2044	0.01912
											13.2416	0.01907
											13.2789	0.01902
											13.3163	0.01897
											13.3539	0.01892
											13.3915	0.01888
											13.4292	0.01883
											13.467	0.01878
											13.505	0.01873
											13.543	0.01868
											13.5812	0.01864
											13.6194	0.01859
											13.6578	0.01854
											13.6963	0.01849
											13.7349	0.01845
											13.7736	0.0184
											13.8124	0.01835
											13.8513	0.0183
											13.8903	0.01826
											13.9294	0.01821
											13.9687	0.01817
											14.008	0.01812
											14.0475	0.01807
											14.0871	0.01803
											14.1267	0.01798
											14.1665	0.01794
											14.2065	0.01789
											14.2465	0.01784
											14.2866	0.0178
											14.3269	0.01775
											14.3672	0.01771
											14.4077	0.01766
											14.4483	0.01762
											14.489	0.01757
											14.5298	0.01753
											14.5707	0.01749
											14.6118	0.01744
											14.653	0.0174
											14.6942	0.01735
											14.7356	0.01731
											14.7771	0.01726
											14.8188	0.01722
											14.8605	0.01718
											14.9024	0.01713
											14.9444	0.01709
											14.9865	0.01705
											15.0287	0.017
											15.071	0.01696
											15.1135	0.01692
											15.1561	0.01688
											15.1988	0.01683
											15.2416	0.01679
											15.2845	0.01675
											15.3276	0.01671
											15.3707	0.01666
											15.414	0.01662
											15.4575	0.01658
											15.501	0.01654
											15.5447	0.0165
											15.5885	0.01645
											15.6324	0.01641
											15.6764	0.01637
											15.7206	0.01633
											15.7649	0.01629
											15.8093	0.01625
											15.8538	0.01621
											15.8985	0.01617
											15.9433	0.01613
											15.9882	0.01609
											16.0332	0.01605
											16.0784	0.016
											16.1237	0.01596
											16.1691	0.01592
											16.2147	0.01588
											16.2604	0.01584
											16.3062	0.01581
											16.3521	0.01577
											16.3982	0.01573
											16.4444	0.01569
											16.4907	0.01565
											16.5372	0.01561
											16.5837	0.01557
											16.6305	0.01553
											16.6773	0.01549
											16.7243	0.01545
											16.7714	0.01541
											16.8187	0.01538
											16.866	0.01534
											16.9136	0.0153
											16.9612	0.01526
											17.009	0.01522
											17.0569	0.01518
											17.1049	0.01515
											17.1531	0.01511
											17.2015	0.01507
											17.2499	0.01503
											17.2985	0.015
											17.3472	0.01496
											17.3961	0.01492
											17.4451	0.01488
											17.4943	0.01485
											17.5436	0.01481
											17.593	0.01477
											17.6425	0.01474
											17.6922	0.0147
											17.7421	0.01466
											17.7921	0.01463
											17.8422	0.01459
											17.8925	0.01455
											17.9429	0.01452
											17.9934	0.01448
											18.0441	0.01445
											18.0949	0.01441
											18.1459	0.01438
											18.197	0.01434
											18.2483	0.0143
											18.2997	0.01427
											18.3513	0.01423
											18.403	0.0142
											18.4548	0.01416
											18.5068	0.01413
											18.5589	0.01409
											18.6112	0.01406
											18.6636	0.01402
											18.7162	0.01399
											18.769	0.01395
											18.8218	0.01392
											18.8748	0.01389
											18.928	0.01385
											18.9813	0.01382
											19.0348	0.01378
											19.0884	0.01375
											19.1422	0.01372
											19.1961	0.01368
											19.2502	0.01365
											19.3044	0.01361
											19.3588	0.01358
											19.4134	0.01355
											19.4681	0.01351
											19.5229	0.01348
											19.5779	0.01345
											19.6331	0.01341
											19.6884	0.01338
											19.7438	0.01335
											19.7995	0.01332
											19.8552	0.01328
											19.9112	0.01325
											19.9673	0.01322
											20.0235	0.01319
											20.0799	0.01315
											20.1365	0.01312
											20.1932	0.01309
											20.2501	0.01306
											20.3072	0.01303
											20.3644	0.01299
											20.4217	0.01296
											20.4793	0.01293
											20.537	0.0129
											20.5948	0.01287
											20.6528	0.01284
											20.711	0.01281
											20.7694	0.01277
											20.8279	0.01274
											20.8865	0.01271
											20.9454	0.01268
											21.0044	0.01265
											21.0636	0.01262
											21.1229	0.01259
											21.1824	0.01256
											21.2421	0.01253
											21.3019	0.0125
											21.362	0.01247
											21.4221	0.01244
											21.4825	0.01241
											21.543	0.01238
											21.6037	0.01235
											21.6645	0.01232
											21.7256	0.01229
											21.7868	0.01226
											21.8482	0.01223
											21.9097	0.0122
											21.9714	0.01217
											22.0333	0.01214
											22.0954	0.01211
											22.1577	0.01208
											22.2201	0.01205
											22.2827	0.01202
											22.3454	0.01199
											22.4084	0.01196
											22.4715	0.01194
											22.5348	0.01191
											22.5983	0.01188
											22.662	0.01185
											22.7258	0.01182
											22.7898	0.01179
											22.8541	0.01176
											22.9184	0.01174
											22.983	0.01171
											23.0477	0.01168
											23.1127	0.01165
											23.1778	0.01162
											23.2431	0.0116
											23.3086	0.01157
											23.3742	0.01154
											23.4401	0.01151
											23.5061	0.01148
											23.5723	0.01146
											23.6387	0.01143
											23.7053	0.0114
											23.7721	0.01138
											23.8391	0.01135
											23.9062	0.01132
											23.9736	0.01129
											24.0411	0.01127
											24.1089	0.01124
											24.1768	0.01121
											24.2449	0.01119
											24.3132	0.01116
											24.3817	0.01113
											24.4504	0.01111
											24.5192	0.01108
											24.5883	0.01105
											24.6576	0.01103

## Sheet: Fig. S3a
	Blue laser			Green laser			Red laser
	Raman shift (cm-1)	Intensity		Raman shift (cm-1)	Intensity		Raman shift (cm-1)	Intensity
	219.157	0.16494		199.926	1.45028		199.887	2.23983
	220.248	0.18092		200.63	1.45239		200.435	2.24084
	221.335	0.20062		201.333	1.45488		200.986	2.24078
	222.425	0.22201		202.037	1.454		201.536	2.24245
	223.513	0.24892		202.741	1.4553		202.086	2.24233
	224.603	0.27906		203.444	1.45669		202.634	2.24202
	225.69	0.3044		204.148	1.45505		203.184	2.24092
	226.777	0.32931		204.852	1.45447		203.734	2.24147
	227.865	0.35262		205.556	1.45156		204.284	2.24106
	228.952	0.37169		206.259	1.44757		204.831	2.24072
	230.041	0.38555		206.963	1.44745		205.381	2.24288
	231.128	0.39595		207.667	1.44724		205.93	2.2455
	232.217	0.40152		208.37	1.44709		206.48	2.24708
	233.303	0.39946		209.074	1.44804		207.028	2.24836
	234.39	0.40081		209.778	1.45128		207.578	2.24981
	235.478	0.40089		210.481	1.45277		208.128	2.25027
	236.564	0.40751		211.185	1.45452		208.676	2.25096
	237.65	0.41019		211.889	1.45616		209.224	2.25125
	238.739	0.41448		212.593	1.45841		209.773	2.2496
	239.824	0.4175		213.296	1.45998		210.323	2.25056
	240.91	0.42168		214	1.4617		210.871	2.25322
	241.997	0.42809		214.704	1.46455		211.418	2.25415
	243.082	0.43316		215.407	1.46903		211.968	2.25539
	244.167	0.44041		216.111	1.47345		212.517	2.25738
	245.255	0.44562		216.815	1.47473		213.065	2.25813
	246.34	0.44915		217.519	1.4763		213.613	2.26086
	247.425	0.44711		218.222	1.47671		214.162	2.26238
	248.51	0.45132		218.926	1.47496		214.709	2.2629
	249.597	0.45836		219.63	1.47308		215.259	2.26433
	250.682	0.45906		220.333	1.47053		215.806	2.26582
	251.766	0.46766		221.037	1.47102		216.354	2.26658
	252.85	0.47352		221.741	1.47455		216.903	2.27046
	253.934	0.48177		222.444	1.48092		217.45	2.2744
	255.021	0.48976		223.148	1.48893		217.998	2.27798
	256.105	0.49554		223.852	1.49989		218.546	2.28284
	257.189	0.50443		224.556	1.51298		219.094	2.28795
	258.273	0.50734		225.259	1.52685		219.643	2.29248
	259.356	0.5058		225.963	1.54255		220.188	2.2985
	260.44	0.50796		226.667	1.55912		220.737	2.30212
	261.525	0.52081		227.37	1.57727		221.284	2.3062
	262.608	0.52901		228.074	1.59401		221.833	2.30989
	263.691	0.52971		228.778	1.60568		222.38	2.31333
	264.774	0.54604		229.481	1.61554		222.926	2.31616
	265.857	0.55752		230.185	1.62399		223.474	2.31626
	266.94	0.56392		230.889	1.62794		224.021	2.32549
	268.023	0.57045		231.593	1.62846		224.57	2.33563
	269.106	0.5738		232.296	1.62936		225.115	2.34666
	270.188	0.57909		233	1.62877		225.663	2.35852
	271.27	0.57904		233.704	1.62589		226.21	2.36955
	272.353	0.57944		234.407	1.6238		226.757	2.37818
	273.435	0.5881		235.111	1.62262		227.304	2.38793
	274.517	0.59546		235.815	1.62446		227.851	2.39422
	275.599	0.59908		236.519	1.62621		228.397	2.39527
	276.681	0.60082		237.222	1.62687		228.945	2.39259
	277.763	0.60872		237.926	1.62987		229.492	2.38701
	278.844	0.60824		238.63	1.63061		230.037	2.38206
	279.926	0.60977		239.333	1.62863		230.584	2.38578
	281.007	0.61227		240.037	1.62961		231.132	2.38629
	282.088	0.61665		240.741	1.63163		231.678	2.38923
	283.169	0.62604		241.444	1.63216		232.225	2.39125
	284.251	0.63846		242.148	1.63148		232.769	2.39124
	285.331	0.64959		242.852	1.63138		233.316	2.39284
	286.412	0.66373		243.556	1.62891		233.864	2.39862
	287.49	0.68383		244.259	1.62555		234.41	2.40186
	288.571	0.70056		244.963	1.62143		234.956	2.40281
	289.652	0.7215		245.667	1.61865		235.501	2.40238
	290.732	0.73572		246.37	1.61528		236.047	2.40202
	291.812	0.75144		247.074	1.61085		236.593	2.40235
	292.892	0.77321		247.778	1.60765		237.139	2.40075
	293.97	0.79445		248.481	1.60839		237.685	2.39741
	295.05	0.81896		249.185	1.60762		238.23	2.39539
	296.129	0.84441		249.889	1.61061		238.776	2.39133
	297.209	0.87405		250.593	1.61478		239.322	2.38988
	298.289	0.89763		251.296	1.61759		239.868	2.39137
	299.366	0.92542		252	1.62023		240.415	2.39514
	300.445	0.95348		252.704	1.62299		240.958	2.3985
	301.524	0.96913		253.407	1.62691		241.504	2.40382
	302.603	0.97577		254.111	1.63092		242.049	2.40961
	303.68	0.97025		254.815	1.6333		242.595	2.41419
	304.759	0.95222		255.519	1.63681		243.141	2.41689
	305.838	0.93014		256.222	1.63931		243.685	2.41756
	306.914	0.90042		256.926	1.64113		244.23	2.41432
	307.992	0.86974		257.63	1.63944		244.776	2.41593
	309.071	0.84026		258.333	1.63828		245.321	2.41529
	310.146	0.8155		259.037	1.63733		245.867	2.41683
	311.225	0.79093		259.741	1.63667		246.411	2.41664
	312.303	0.77338		260.444	1.63688		246.955	2.41825
	313.378	0.75807		261.148	1.63447		247.5	2.41865
	314.456	0.74213		261.852	1.63397		248.046	2.42097
	315.534	0.72457		262.556	1.63093		248.591	2.42278
	316.609	0.70932		263.259	1.63152		249.136	2.42409
	317.687	0.69056		263.963	1.63366		249.678	2.42122
	318.762	0.67104		264.667	1.63727		250.223	2.41892
	319.839	0.65193		265.37	1.64226		250.769	2.41839
	320.914	0.63585		266.074	1.64594		251.314	2.42398
	321.991	0.6143		266.778	1.6498		251.857	2.42718
	323.068	0.59306		267.481	1.65434		252.401	2.43012
	324.143	0.57348		268.185	1.66036		252.946	2.43322
	325.22	0.56021		268.889	1.66545		253.489	2.43503
	326.294	0.5498		269.593	1.66998		254.034	2.43519
	327.371	0.54505		270.296	1.67429		254.579	2.43504
	328.445	0.54657		271	1.67577		255.122	2.43598
	329.518	0.54996		271.704	1.67848		255.666	2.43546
	330.595	0.54763		272.407	1.68092		256.21	2.43249
	331.668	0.54492		273.111	1.68335		256.754	2.43296
	332.744	0.53365		273.815	1.68579		257.298	2.43631
	333.817	0.52215		274.519	1.69049		257.841	2.44169
	334.893	0.50745		275.222	1.69374		258.386	2.44773
	335.966	0.49484		275.926	1.69482		258.928	2.45206
	337.039	0.48762		276.63	1.70176		259.472	2.45648
	338.115	0.48899		277.333	1.70873		260.015	2.45778
	339.188	0.49025		278.037	1.71359		260.56	2.45704
	340.263	0.49666		278.741	1.71339		261.103	2.45523
	341.335	0.5051		279.444	1.71497		261.647	2.45364
	342.408	0.50749		280.148	1.71757		262.188	2.45295
	343.483	0.50613		280.852	1.72036		262.733	2.45256
	344.556	0.5036		281.556	1.72239		263.275	2.45146
	345.628	0.49039		282.259	1.72618		263.82	2.4521
	346.703	0.4827		282.963	1.73137		264.362	2.45622
	347.775	0.47786		283.667	1.73335		264.905	2.46033
	348.846	0.47241		284.37	1.73566		265.449	2.4654
	349.918	0.46847		285.074	1.74006		265.99	2.46966
	350.992	0.46584		285.778	1.74085		266.533	2.47369
	352.064	0.46		286.481	1.74143		267.077	2.47547
	353.135	0.4563		287.185	1.74257		267.619	2.47553
	354.206	0.45073		287.889	1.74832		268.162	2.47718
	355.28	0.444		288.593	1.75485		268.705	2.47966
	356.351	0.43697		289.296	1.76327		269.246	2.48196
	357.423	0.43033		290	1.77276		269.789	2.48415
	358.494	0.42582		290.704	1.78133		270.331	2.48773
	359.564	0.42191		291.407	1.78919		270.875	2.49377
	360.637	0.42465		292.111	1.79754		271.417	2.49916
	361.708	0.42405		292.815	1.80587		271.959	2.50657
	362.778	0.42235		293.519	1.81465		272.501	2.51522
	363.848	0.42391		294.222	1.82494		273.043	2.52215
	364.918	0.42278		294.926	1.83327		273.585	2.52373
	365.988	0.42229		295.63	1.84111		274.127	2.52035
	367.058	0.42115		296.333	1.8509		274.669	2.5124
	368.129	0.41944		297.037	1.86129		275.211	2.5021
	369.202	0.41188		297.741	1.87362		275.753	2.49238
	370.271	0.40313		298.444	1.88981		276.295	2.48442
	371.34	0.39716		299.148	1.91077		276.837	2.48173
	372.41	0.38782		299.852	1.93408		277.377	2.48699
	373.479	0.38369		300.556	1.95774		277.919	2.49876
	374.548	0.37913		301.259	1.98103		278.461	2.51655
	375.617	0.3792		301.963	2.01119		279.002	2.53936
	376.686	0.3796		302.667	2.03949		279.544	2.55964
	377.755	0.37675		303.37	2.0573		280.086	2.57349
	378.825	0.37671		304.074	2.06756		280.627	2.57924
	379.893	0.37469		304.778	2.068		281.169	2.57804
	380.962	0.37401		305.481	2.059		281.709	2.57294
	382.03	0.36924		306.185	2.04228		282.25	2.56628
	383.098	0.36269		306.889	2.02234		282.792	2.56101
	384.166	0.36326		307.593	1.99921		283.333	2.56055
	385.234	0.3611		308.296	1.96886		283.874	2.56334
	386.299	0.36238		309	1.93381		284.416	2.57091
	387.368	0.367		309.704	1.90082		284.957	2.57985
	388.436	0.36743		310.407	1.87596		285.498	2.59005
	389.504	0.3636		311.111	1.85286		286.036	2.6014
	390.571	0.35503		311.815	1.83179		286.577	2.61088
	391.638	0.35018		312.519	1.81127		287.119	2.61909
	392.706	0.34253		313.222	1.79225		287.66	2.62726
	393.773	0.33863		313.926	1.77852		288.201	2.63413
	394.837	0.33835		314.63	1.76621		288.74	2.64132
	395.905	0.33384		315.333	1.754		289.281	2.64996
	396.972	0.33477		316.037	1.7442		289.822	2.66113
	398.039	0.33789		316.741	1.73369		290.363	2.66852
	399.105	0.34242		317.444	1.72072		290.901	2.67523
	400.169	0.34417		318.148	1.70931		291.442	2.68053
	401.236	0.34118		318.852	1.69894		291.983	2.68609
	402.302	0.33895		319.556	1.68987		292.522	2.6944
	403.369	0.33065		320.259	1.68295		293.062	2.70017
	404.433	0.33369		320.963	1.67477		293.603	2.7066
	405.498	0.33378		321.667	1.66882		294.142	2.71402
	406.564	0.33225		322.37	1.66574		294.683	2.72334
	407.63	0.33088		323.074	1.66121		295.222	2.73718
	408.693	0.32318		323.778	1.65664		295.762	2.75459
	409.758	0.3169		324.481	1.6535		296.301	2.77614
	410.825	0.31364		325.185	1.64928		296.84	2.79795
	411.888	0.31053		325.889	1.64292		297.381	2.82504
	412.953	0.30841		326.593	1.63603		297.92	2.8584
	414.018	0.30864		327.296	1.62986		298.46	2.89624
	415.08	0.31122		328	1.6254		298.999	2.93805
	416.145	0.31559		328.704	1.62023		299.539	2.97885
	417.211	0.32811		329.407	1.61419		300.078	3.01925
	418.273	0.33446		330.111	1.60765		300.618	3.05858
	419.337	0.33968		330.815	1.60059		301.157	3.09375
	420.399	0.34616		331.519	1.59436		301.695	3.12722
	421.463	0.3518		332.222	1.59036		302.234	3.15284
	422.526	0.35143		332.926	1.58531		302.772	3.17365
	423.59	0.35055		333.63	1.5798		303.312	3.18321
	424.654	0.35089		334.333	1.57608		303.851	3.19132
	425.715	0.35045		335.037	1.57301		304.391	3.19139
	426.779	0.35097		335.741	1.57214		304.929	3.18548
	427.84	0.35383		336.444	1.57196		305.468	3.17341
	428.904	0.36251		337.148	1.57103		306.007	3.15363
	429.966	0.36874		337.852	1.56945		306.546	3.12649
	431.029	0.37511		338.556	1.56413		307.084	3.09286
	432.09	0.38552		339.259	1.55764		307.622	3.05958
	433.15	0.39018		339.963	1.552		308.16	3.02471
	434.213	0.39594		340.667	1.54748		308.699	2.99011
	435.274	0.39747		341.37	1.54174		309.237	2.95462
	436.337	0.39186		342.074	1.53816		309.775	2.9187
	437.397	0.38478		342.778	1.53713		310.314	2.89186
	438.46	0.37642		343.481	1.53458		310.852	2.86554
	439.52	0.36144		344.185	1.53287		311.39	2.84534
	440.581	0.34879		344.889	1.53119		311.928	2.82698
				345.593	1.53127		312.466	2.81151
				346.296	1.52758		313.004	2.79963
				347	1.52178		313.543	2.78756
				347.704	1.51499		314.081	2.78023
				348.407	1.51185		314.619	2.76837
				349.111	1.50886		315.156	2.7538
				349.815	1.50444		315.692	2.73589
				350.519	1.50341		316.23	2.71348
				351.222	1.50196		316.768	2.70727
				351.926	1.5007		317.305	2.70141
				352.63	1.49882		317.843	2.69755
				353.333	1.49831		318.38	2.69389
				354.037	1.49721		318.918	2.69119
				354.741	1.49424		319.455	2.69001
				355.444	1.49208		319.992	2.68637
				356.148	1.49135		320.53	2.68155
				356.852	1.493		321.067	2.67217
				357.556	1.48849		321.604	2.65938
				358.259	1.48479		322.141	2.6447
				358.963	1.48158		322.679	2.6289
				359.667	1.47704		323.214	2.62624
				360.37	1.47239		323.751	2.61835
				361.074	1.46679		324.288	2.61028
				361.778	1.46306		324.825	2.60224
				362.481	1.45882		325.362	2.59571
				363.185	1.45604		325.898	2.59112
				363.889	1.45375		326.433	2.58611
				364.593	1.4518		326.97	2.58378
				365.296	1.44883		327.507	2.57904
				366	1.44349		328.044	2.57627
				366.704	1.44119		328.579	2.57175
				367.407	1.43762		329.116	2.56756
				368.111	1.43542		329.653	2.56323
				368.815	1.43398		330.189	2.55947
				369.519	1.43389		330.724	2.5555
				370.222	1.43355		331.261	2.55122
				370.926	1.43293		331.798	2.54755
				371.63	1.43194		332.333	2.54374
				372.333	1.43067		332.869	2.54047
				373.037	1.4267		333.404	2.53999
				373.741	1.42052		333.94	2.53695
				374.444	1.41551		334.477	2.53772
				375.148	1.41134		335.012	2.53533
				375.852	1.40863		335.548	2.53044
				376.556	1.40807		336.083	2.52493
				377.259	1.40752		336.619	2.51706
				377.963	1.40775		337.154	2.50901
				378.667	1.40716		337.69	2.49668
				379.37	1.40702		338.224	2.48241
				380.074	1.40632		338.76	2.4715
				380.778	1.4035		339.295	2.46515
				381.481	1.39629		339.831	2.46651
				382.185	1.38906		340.365	2.46974
				382.889	1.3849		340.9	2.47518
				383.593	1.38253		341.436	2.47927
				384.296	1.38118		341.97	2.48073
				385	1.37982		342.506	2.48072
				385.704	1.37817		343.04	2.4762
				386.407	1.37638		343.575	2.47168
				387.111	1.37396		344.109	2.4642
				387.815	1.37187		344.643	2.45738
				388.519	1.36966		345.177	2.45713
				389.222	1.36642		345.713	2.46044
				389.926	1.36417		346.247	2.46548
				390.63	1.36259		346.781	2.46844
				391.333	1.36396		347.315	2.46819
				392.037	1.3647		347.85	2.46639
				392.741	1.36447		348.384	2.46236
				393.444	1.3632		348.918	2.45595
				394.148	1.36103		349.452	2.45026
				394.852	1.35555		349.986	2.44527
				395.556	1.35214		350.521	2.44311
				396.259	1.34916		351.055	2.44278
				396.963	1.34736		351.588	2.44532
				397.667	1.34682		352.122	2.44657
				398.37	1.34707		352.656	2.44455
				399.074	1.34483		353.189	2.44051
				399.778	1.34361		353.723	2.43629
				400.481	1.34086		354.256	2.43185
				401.185	1.33959		354.79	2.42888
				401.889	1.33857		355.323	2.42331
				402.593	1.33644		355.857	2.42065
				403.296	1.33381		356.39	2.41592
				404	1.33521		356.925	2.41711
				404.704	1.33757		357.458	2.41903
				405.407	1.3381		357.992	2.42287
				406.111	1.33898		358.525	2.42576
				406.815	1.33843		359.058	2.42762
				407.519	1.33646		359.591	2.42727
				408.222	1.33266		360.124	2.42771
				408.926	1.32959		360.657	2.4248
				409.63	1.32739		361.19	2.42239
				410.333	1.32603		361.723	2.41494
				411.037	1.32441		362.255	2.41141
				411.741	1.32415		362.788	2.40782
				412.444	1.32569		363.321	2.40835
				413.148	1.32649		363.854	2.40868
				413.852	1.32673		364.386	2.40709
				414.556	1.32859		364.919	2.405
				415.259	1.3284		365.451	2.40374
				415.963	1.32789		365.983	2.40026
				416.667	1.32556		366.516	2.39683
				417.37	1.32363		367.047	2.39424
				418.074	1.3226		367.58	2.39533
				418.778	1.32092		368.112	2.39415
				419.481	1.32021		368.645	2.39785
				420.185	1.32002		369.176	2.40127
				420.889	1.31901		369.708	2.40345
				421.593	1.3164		370.241	2.40443
				422.296	1.31669		370.772	2.40059
				423	1.3167		371.304	2.39702
				423.704	1.31535		371.835	2.39253
				424.407	1.31645		372.367	2.38872
				425.111	1.31813		372.899	2.38721
				425.815	1.32023		373.43	2.38804
				426.519	1.32296		373.962	2.39035
				427.222	1.32535		374.493	2.3922
				427.926	1.32778		375.025	2.39361
				428.63	1.3283		375.556	2.39392
				429.333	1.32774		376.088	2.39321
				430.037	1.32764		376.62	2.39137
				430.741	1.32903		377.152	2.38374
				431.444	1.33078		377.682	2.38466
				432.148	1.33425		378.213	2.38684
				432.852	1.33831		378.744	2.38782
				433.556	1.34236		379.275	2.39139
				434.259	1.34437		379.807	2.39151
				434.963	1.34588		380.337	2.38994
				435.667	1.34288		380.867	2.38804
				436.37	1.33567		381.399	2.38308
				437.074	1.32517		381.929	2.3775
				437.778	1.31618		382.459	2.37042
				438.481	1.30713		382.991	2.36294
				439.185	1.2971		383.521	2.35648
				439.889	1.28967		384.051	2.3575
				440.593	1.28202		384.581	2.35816
							385.112	2.35701
							385.642	2.35923
							386.173	2.35838
							386.703	2.35821
							387.234	2.3581
							387.764	2.35665
							388.294	2.35312
							388.823	2.34808
							389.353	2.34355
							389.883	2.33876
							390.412	2.33889
							390.942	2.34061
							391.473	2.34066
							392.002	2.34241
							392.532	2.34593
							393.061	2.34831
							393.592	2.34813
							394.121	2.34708
							394.651	2.34399
							395.18	2.34121
							395.709	2.33921
							396.238	2.33725
							396.767	2.33921
							397.295	2.33923
							397.824	2.33889
							398.353	2.33859
							398.882	2.33875
							399.411	2.33823
							399.942	2.33565
							400.47	2.33381
							400.999	2.33005
							401.527	2.32862
							402.055	2.32796
							402.584	2.32617
							403.113	2.32445
							403.64	2.32282
							404.169	2.31983
							404.697	2.31757
							405.226	2.31648
							405.754	2.31806
							406.283	2.31695
							406.811	2.31686
							407.338	2.3159
							407.867	2.31728
							408.395	2.31761
							408.922	2.31897
							409.45	2.32041
							409.977	2.32086
							410.507	2.32081
							411.033	2.32181
							411.562	2.32231
							412.088	2.32011
							412.616	2.31786
							413.143	2.31496
							413.671	2.311
							414.197	2.30884
							414.725	2.30741
							415.253	2.31158
							415.781	2.3163
							416.307	2.32097
							416.835	2.3237
							417.361	2.3244
							417.888	2.32183
							418.415	2.31608
							418.941	2.31158
							419.469	2.30544
							419.997	2.30046
							420.523	2.29867
							421.049	2.29814
							421.575	2.30217
							422.102	2.30681
							422.628	2.31219
							423.154	2.31628
							423.681	2.32184
							424.208	2.32504
							424.734	2.32621
							425.26	2.32546
							425.786	2.32445
							426.311	2.32322
							426.837	2.32237
							427.364	2.32212
							427.891	2.32219
							428.417	2.32224
							428.942	2.32248
							429.468	2.32478
							429.993	2.32851
							430.518	2.33096
							431.044	2.33456
							431.57	2.33769
							432.096	2.34158
							432.621	2.34466
							433.146	2.34594
							433.671	2.34706
							434.197	2.34675
							434.723	2.34666
							435.248	2.34336
							435.772	2.34192
							436.297	2.34055
							436.822	2.34022
							437.347	2.33918
							437.871	2.33739
							438.398	2.33617
							438.921	2.33241
							439.446	2.32528
							439.971	2.32019
							440.495	2.31521

## Sheet: Fig. S3b
Left Panel	Green laser					Red laser					Right Panel	Red laser					Green laser					Blue laser
	Raman shift (cm-1)	0.7 μm	1.8 μm	4.2 μm		Raman shift (cm-1)	0.7 μm	1.8 μm	4.2 μm			Raman shift (cm-1)	0.7 μm	1.8 μm	4.2 μm		Raman shift (cm-1)	0.7 μm	1.8 μm	4.2 μm		Raman shift (cm-1)	0.7 μm	1.8 μm	4.2 μm
	100	0.02645	0.05588	0.08224		99.5556	0.11029	0.13983	0.1777			199.769	4.29031	4.5124	4.79641		199.926	2.00892	2.408	3.00812		199.608	0.03371	0.32912	0.73989
	100.704	0.0294	0.05369	0.08293		100.114	0.11183	0.14168	0.17998			200.316	4.28577	4.50852	4.79324		200.63	2.00951	2.40819	3.00825		200.697	0.03704	0.33021	0.73899
	101.407	0.03056	0.05667	0.08542		100.674	0.1131	0.14487	0.18276			200.864	4.28294	4.50505	4.79017		201.333	2.01139	2.40873	3.00901		201.787	0.03729	0.32946	0.73952
	102.111	0.02804	0.05635	0.08322		101.231	0.12085	0.15007	0.18756			201.413	4.28172	4.50382	4.78928		202.037	2.01329	2.40984	3.01054		202.879	0.03777	0.32886	0.73814
	102.815	0.02957	0.05341	0.07975		101.791	0.11637	0.14806	0.18442			201.961	4.28352	4.50526	4.79012		202.741	2.01394	2.41243	3.01141		203.968	0.03788	0.32747	0.73746
	103.519	0.03417	0.05818	0.0847		102.35	0.11951	0.14812	0.18448			202.51	4.28922	4.50938	4.79306		203.444	2.01507	2.41397	3.01221		205.06	0.03817	0.32913	0.7375
	104.222	0.02895	0.06457	0.08231		102.908	0.12112	0.14915	0.18547			203.056	4.29562	4.51547	4.79799		204.148	2.01601	2.41501	3.01274		206.151	0.04039	0.33213	0.74112
	104.926	0.03129	0.06113	0.08166		103.467	0.12145	0.15072	0.18578			203.605	4.30271	4.52257	4.80519		204.852	2.01578	2.41535	3.01253		207.24	0.04568	0.33866	0.74858
	105.63	0.03024	0.06032	0.0831		104.027	0.12399	0.15245	0.18954			204.153	4.311	4.53095	4.81254		205.556	2.01553	2.41524	3.01308		208.331	0.05074	0.34628	0.75774
	106.333	0.03651	0.06132	0.08418		104.584	0.1274	0.15548	0.19237			204.701	4.31677	4.53664	4.81823		206.259	2.01604	2.41567	3.01246		209.419	0.05754	0.35172	0.76563
	107.037	0.03865	0.06503	0.08243		105.143	0.12927	0.15602	0.19398			205.25	4.32089	4.54008	4.8223		206.963	2.01684	2.4167	3.01306		210.51	0.06622	0.35818	0.77475
	107.741	0.04472	0.06135	0.09313		105.7	0.13034	0.15808	0.19626			205.796	4.32304	4.54137	4.82455		207.667	2.01798	2.4163	3.01468		211.597	0.07447	0.36614	0.78352
	108.444	0.04083	0.06479	0.09072		106.258	0.13014	0.15987	0.19706			206.344	4.32357	4.54106	4.82381		208.37	2.01845	2.41762	3.01732		212.688	0.08075	0.37358	0.79107
	109.148	0.03883	0.06764	0.08971		106.818	0.13214	0.16079	0.19934			206.893	4.3233	4.54123	4.82246		209.074	2.01956	2.41806	3.02033		213.778	0.08768	0.38112	0.79729
	109.852	0.04468	0.07292	0.0925		107.375	0.13248	0.16155	0.19909			207.441	4.32221	4.54051	4.82142		209.778	2.02081	2.42064	3.02292		214.866	0.09283	0.38666	0.80422
	110.556	0.04055	0.07044	0.09015		107.934	0.13502	0.16171	0.19909			207.987	4.32085	4.54057	4.82099		210.481	2.02249	2.42443	3.02577		215.956	0.09874	0.39416	0.8114
	111.259	0.04189	0.06827	0.09375		108.492	0.13555	0.16344	0.19977			208.535	4.31934	4.53915	4.819		211.185	2.02453	2.42816	3.02812		217.044	0.10197	0.40004	0.81913
	111.963	0.04512	0.07052	0.09729		109.049	0.13535	0.16322	0.20113			209.082	4.31814	4.53743	4.81845		211.889	2.02729	2.431	3.02958		218.134	0.10895	0.40787	0.82688
	112.667	0.04	0.07126	0.09397		109.608	0.13628	0.16344	0.20329			209.63	4.31881	4.53695	4.81925		212.593	2.03056	2.43373	3.03155		219.221	0.11412	0.41582	0.83481
	113.37	0.04096	0.07023	0.09715		110.166	0.13662	0.16691	0.20452			210.177	4.32185	4.53906	4.82147		213.296	2.03427	2.43458	3.03428		220.311	0.12212	0.42412	0.84032
	114.074	0.04535	0.07312	0.09809		110.723	0.13896	0.16848	0.20378			210.725	4.32817	4.54465	4.82632		214	2.03732	2.43584	3.03702		221.399	0.12939	0.43106	0.84668
	114.778	0.0491	0.07492	0.09831		111.281	0.14076	0.16864	0.20427			211.272	4.33755	4.55144	4.83194		214.704	2.04004	2.43616	3.03858		222.486	0.13905	0.43686	0.85317
	115.481	0.05166	0.07569	0.09692		111.838	0.13983	0.16875	0.20489			211.818	4.3447	4.56021	4.84005		215.407	2.04211	2.43871	3.03997		223.574	0.15194	0.4468	0.85988
	116.185	0.0504	0.07145	0.0943		112.396	0.14337	0.17135	0.20939			212.366	4.35225	4.56954	4.84794		216.111	2.04464	2.44133	3.04181		224.661	0.16557	0.46011	0.87012
	116.889	0.04633	0.07084	0.09441		112.954	0.14557	0.17351	0.20557			212.913	4.35997	4.57669	4.8543		216.815	2.04676	2.44364	3.04249		225.75	0.17904	0.47345	0.88085
	117.593	0.04685	0.07089	0.09418		113.51	0.14544	0.17243	0.20686			213.46	4.36503	4.58192	4.86075		217.519	2.04882	2.44572	3.04305		226.837	0.19261	0.48712	0.8906
	118.296	0.0479	0.06666	0.09337		114.069	0.14571	0.17378	0.20902			214.007	4.36974	4.5857	4.86648		218.222	2.05195	2.44824	3.04421		227.926	0.2095	0.49879	0.90322
	119	0.04712	0.06662	0.09424		114.627	0.14544	0.17432	0.20581			214.553	4.37345	4.58954	4.87245		218.926	2.05445	2.45042	3.04537		229.012	0.22359	0.51192	0.92032
	119.704	0.04788	0.0687	0.09583		115.183	0.14898	0.17606	0.20945			215.099	4.37686	4.59403	4.87933		219.63	2.05679	2.45359	3.04797		230.098	0.23619	0.52292	0.93545
	120.407	0.04773	0.06507	0.09783		115.74	0.14644	0.17579	0.20945			215.647	4.38162	4.59935	4.8858		220.333	2.05928	2.45699	3.05157		231.187	0.24836	0.53683	0.95182
	121.111	0.04707	0.06197	0.09673		116.298	0.14744	0.17503	0.20779			216.194	4.3872	4.60605	4.89319		221.037	2.06054	2.46167	3.05603		232.273	0.2583	0.54813	0.96463
	121.815	0.0463	0.06436	0.09534		116.854	0.14851	0.17579	0.20964			216.74	4.39307	4.61158	4.90106		221.741	2.06278	2.46514	3.0598		233.359	0.26805	0.55981	0.97619
	122.519	0.0441	0.06713	0.09718		117.413	0.14932	0.17687	0.20914			217.288	4.39807	4.6155	4.907		222.444	2.06634	2.46742	3.06256		234.447	0.28281	0.57199	0.9891
	123.222	0.04329	0.06721	0.0928		117.97	0.14925	0.17855	0.21007			217.833	4.40199	4.62013	4.91403		223.148	2.06993	2.47077	3.06514		235.533	0.29647	0.58122	1.00143
	123.926	0.04278	0.06524	0.09263		118.526	0.14831	0.17671	0.20908			218.379	4.4058	4.62436	4.92074		223.852	2.07409	2.47382	3.06825		236.619	0.30826	0.59435	1.01212
	124.63	0.0444	0.06696	0.09286		119.083	0.14952	0.178	0.20822			218.927	4.41251	4.63018	4.9283		224.556	2.07761	2.4758	3.07135		237.705	0.32163	0.60629	1.02658
	125.333	0.04749	0.06589	0.0964		119.641	0.15038	0.17752	0.21179			219.474	4.42195	4.63691	4.93606		225.259	2.08141	2.47978	3.07495		238.791	0.33725	0.61742	1.0406
	126.037	0.05004	0.06358	0.09194		120.196	0.15279	0.17957	0.21358			220.019	4.43304	4.64649	4.94491		225.963	2.08559	2.48565	3.07867		239.876	0.35434	0.63104	1.05685
	126.741	0.04688	0.06959	0.09682		120.754	0.15339	0.18082	0.21253			220.567	4.44379	4.65736	4.95446		226.667	2.08943	2.49168	3.08208		240.964	0.37317	0.64413	1.07823
	127.444	0.04915	0.07038	0.0987		121.311	0.15533	0.18115	0.2134			221.111	4.45669	4.66941	4.96332		227.37	2.09433	2.49616	3.08425		242.049	0.39554	0.65963	1.105
	128.148	0.05156	0.06862	0.10053		121.866	0.16121	0.1832	0.21494			221.658	4.47162	4.68151	4.97298		228.074	2.10008	2.49989	3.08641		243.134	0.42315	0.68199	1.1341
	128.852	0.04965	0.07437	0.09712		122.423	0.16121	0.18423	0.21759			222.203	4.48479	4.69484	4.98602		228.778	2.1053	2.50522	3.08962		244.218	0.45625	0.71069	1.17229
	129.556	0.05334	0.07689	0.10041		122.98	0.15727	0.18288	0.21728			222.75	4.49792	4.70731	4.99743		229.481	2.11098	2.50933	3.09366		245.306	0.49608	0.74672	1.21947
	130.259	0.05729	0.07528	0.10048		123.536	0.15807	0.18391	0.21728			223.296	4.51056	4.72001	5.00762		230.185	2.11587	2.51143	3.09744		246.39	0.54268	0.78951	1.27689
	130.963	0.06033	0.0813	0.10254		124.093	0.15934	0.18705	0.21747			223.843	4.52162	4.7324	5.01651		230.889	2.11915	2.51531	3.10009		247.475	0.60056	0.84117	1.34449
	131.667	0.05972	0.0799	0.10896		124.65	0.16027	0.18835	0.22024			224.388	4.53197	4.74238	5.02321		231.593	2.1225	2.52005	3.10225		248.559	0.66037	0.89764	1.42419
	132.37	0.06388	0.08715	0.11224		125.205	0.16194	0.18916	0.22117			224.934	4.54137	4.75104	5.02875		232.296	2.12447	2.52258	3.10384		249.643	0.72161	0.96638	1.50914
	133.074	0.06991	0.09106	0.11573		125.762	0.16301	0.19262	0.22172			225.479	4.54781	4.75523	5.03236		233	2.12424	2.52259	3.10437		250.73	0.78823	1.03983	1.59047
	133.778	0.06869	0.08705	0.10981		126.319	0.16762	0.1949	0.22301			226.024	4.55106	4.7582	5.03238		233.704	2.12207	2.52167	3.10455		251.814	0.84924	1.11634	1.65656
	134.481	0.0737	0.09198	0.11355		126.874	0.16923	0.19934	0.22733			226.571	4.55262	4.76104	5.0328		234.407	2.11796	2.5206	3.10415		252.898	0.90591	1.18968	1.69405
	135.185	0.07606	0.094	0.11597		127.431	0.1719	0.19982	0.22936			227.116	4.55274	4.76051	5.03169		235.111	2.11433	2.51863	3.10258		253.982	0.95119	1.25015	1.7
	135.889	0.07404	0.09226	0.11433		127.986	0.17411	0.2021	0.23288			227.663	4.55348	4.7601	5.03024		235.815	2.11213	2.51528	3.10094		255.065	0.98439	1.28539	1.66906
	136.593	0.07004	0.08917	0.12222		128.541	0.17738	0.20453	0.23701			228.206	4.55404	4.7595	5.02994		236.519	2.11006	2.51211	3.10029		256.149	1	1.3	1.6119
	137.296	0.0684	0.09361	0.11957		129.098	0.17905	0.20973	0.23701			228.751	4.55448	4.76028	5.03169		237.222	2.10992	2.51052	3.10121		257.233	0.9979	1.28384	1.53739
	138	0.06935	0.09376	0.11566		129.654	0.18386	0.21141	0.2417			229.298	4.555	4.76158	5.03404		237.926	2.1122	2.50894	3.10297		258.317	0.97591	1.24242	1.45713
	138.704	0.06975	0.09121	0.1163		130.209	0.18433	0.21504	0.24157			229.843	4.5574	4.76432	5.03833		238.63	2.11434	2.50796	3.10454		259.4	0.9368	1.17792	1.37494
	139.407	0.07062	0.08644	0.11236		130.766	0.18907	0.21823	0.24527			230.388	4.56113	4.76784	5.04522		239.333	2.11629	2.51118	3.1072		260.483	0.88256	1.10266	1.30318
	140.111	0.06789	0.08307	0.10891		131.321	0.19435	0.22078	0.2494			230.933	4.56274	4.7732	5.05593		240.037	2.11894	2.51495	3.11083		261.566	0.81983	1.02175	1.25673
	140.815	0.06289	0.08257	0.11108		131.875	0.19542	0.22614	0.25403			231.479	4.5681	4.7791	5.06605		240.741	2.12327	2.51824	3.11376		262.649	0.75497	0.95053	1.22804
	141.519	0.05748	0.08245	0.10589		132.432	0.2009	0.22993	0.25723			232.023	4.57178	4.78599	5.07738		241.444	2.12843	2.5205	3.11756		263.732	0.69332	0.88889	1.21074
	142.222	0.05752	0.08226	0.10285		132.988	0.20491	0.23263	0.26068			232.568	4.57603	4.79412	5.08919		242.148	2.13437	2.52234	3.12319		264.814	0.63654	0.84304	1.20389
	142.926	0.05695	0.07822	0.10016		133.543	0.21006	0.24065	0.26722			233.112	4.57984	4.79992	5.09925		242.852	2.14151	2.5278	3.13143		265.897	0.59393	0.81289	1.19437
	143.63	0.05107	0.07612	0.09871		134.098	0.2148	0.24233	0.26969			233.659	4.58432	4.8051	5.10871		243.556	2.15009	2.53497	3.13989		266.979	0.5578	0.79116	1.18518
	144.333	0.04955	0.07133	0.09518		134.654	0.21868	0.24909	0.27616			234.203	4.58662	4.80914	5.11573		244.259	2.15886	2.54459	3.14898		268.061	0.52991	0.77312	1.17043
	145.037	0.04892	0.06647	0.08906		135.209	0.22148	0.25126	0.27819			234.748	4.59129	4.81398	5.12147		244.963	2.16818	2.55908	3.16143		269.144	0.50621	0.75972	1.15473
	145.741	0.0424	0.06496	0.08555		135.763	0.22636	0.25272	0.27986			235.293	4.59576	4.81901	5.12844		245.667	2.18085	2.57379	3.17698		270.226	0.48996	0.74385	1.13378
	146.444	0.03692	0.06202	0.08376		136.319	0.2273	0.25386	0.27863			235.836	4.60211	4.82317	5.13504		246.37	2.19833	2.58792	3.19194		271.308	0.47677	0.72992	1.11107
	147.148	0.0363	0.05722	0.0828		136.874	0.2281	0.25034	0.27585			236.382	4.60898	4.82987	5.14246		247.074	2.21874	2.60406	3.20689		272.389	0.45926	0.71408	1.08376
	147.852	0.03653	0.05597	0.08193		137.428	0.22416	0.24785	0.27246			236.926	4.61978	4.83778	5.15319		247.778	2.24178	2.62312	3.22518		273.471	0.44083	0.69643	1.0535
	148.556	0.03288	0.06177	0.08181		137.984	0.22188	0.24449	0.26358			237.471	4.63217	4.84911	5.16461		248.481	2.266	2.64751	3.25058		274.553	0.42415	0.67756	1.03151
	149.259	0.03033	0.05811	0.0788		138.539	0.21694	0.23724	0.25896			238.015	4.64644	4.863	5.17794		249.185	2.29413	2.67575	3.28309		275.634	0.40951	0.66115	1.00743
	149.963	0.03128	0.05374	0.07732		139.093	0.21039	0.23112	0.2515			238.56	4.66329	4.87671	5.19302		249.889	2.32931	2.70869	3.32883		276.716	0.39481	0.64413	0.98569
	150.667	0.02832	0.05309	0.07739		139.647	0.20525	0.22424	0.24595			239.104	4.68001	4.89231	5.20899		250.593	2.37516	2.75099	3.40038		277.797	0.38136	0.62953	0.96945
						140.203	0.19576	0.2217	0.24126			239.647	4.69565	4.90908	5.22611		251.296	2.43819	2.80683	3.49983		278.878	0.36538	0.61722	0.95122
						140.757	0.19021	0.21266	0.23485			240.191	4.71243	4.92566	5.24388		252	2.53035	2.88449	3.6222		279.959	0.34962	0.60243	0.93611
						141.312	0.18453	0.20811	0.22567			240.735	4.728	4.9433	5.26034		252.704	2.64772	2.99212	3.75748		281.04	0.33207	0.58671	0.92425
						141.867	0.17825	0.20166	0.2248			241.28	4.74702	4.96194	5.27736		253.407	2.77425	3.12098	3.88481		282.121	0.30883	0.56898	0.91136
						142.422	0.17424	0.1976	0.2208			241.824	4.76627	4.97977	5.29342		254.111	2.89034	3.25044	3.97511		283.199	0.29249	0.55307	0.89879
						142.976	0.1719	0.19414	0.21858			242.368	4.78757	4.99688	5.31063		254.815	2.97352	3.35325	4		284.28	0.27735	0.53766	0.88796
						143.53	0.16816	0.19869	0.21814			242.912	4.80973	5.01511	5.3278		255.519	3	3.4	3.95174		285.36	0.26011	0.52203	0.87767
						144.085	0.16488	0.19484	0.21592			243.456	4.83448	5.03566	5.3441		256.222	2.95704	3.37561	3.84095		286.441	0.24718	0.50642	0.86584
						144.638	0.16428	0.18889	0.21518			243.999	4.85927	5.05729	5.36134		256.926	2.85003	3.2848	3.69134		287.521	0.23593	0.49538	0.86085
						145.192	0.16088	0.18634	0.21247			244.543	4.88749	5.08043	5.3777		257.63	2.71102	3.14655	3.53658		288.601	0.22674	0.4851	0.85729
						145.747	0.1592	0.18526	0.21186			245.087	4.91441	5.10354	5.39516		258.333	2.56374	2.99443	3.40437		289.678	0.21908	0.47777	0.85521
						146.301	0.15566	0.18104	0.20581			245.631	4.94172	5.12734	5.41163		259.037	2.43257	2.85699	3.3107		290.758	0.21162	0.47205	0.8547
						146.855	0.15179	0.17806	0.20514			246.174	4.96745	5.15144	5.42736		259.741	2.33511	2.74892	3.25178		291.838	0.20495	0.46924	0.85085
						147.409	0.14851	0.17665	0.2031			246.718	4.99191	5.17423	5.44403		260.444	2.27253	2.67784	3.21915		292.918	0.19854	0.46437	0.84879
						147.962	0.14691	0.17324	0.20199			247.262	5.01302	5.19437	5.45928		261.148	2.23735	2.63707	3.20341		293.998	0.19367	0.45968	0.84997
						148.516	0.1439	0.17086	0.20372			247.804	5.03162	5.21403	5.47292		261.852	2.22025	2.61528	3.1941		295.074	0.18615	0.45617	0.84895
						149.07	0.1449	0.1695	0.20119			248.347	5.04632	5.23082	5.48433		262.556	2.2099	2.60636	3.18772		296.154	0.18443	0.45546	0.84694
						149.625	0.14083	0.16718	0.19965			248.89	5.05703	5.24483	5.49427		263.259	2.20223	2.60076	3.18272		297.233	0.18405	0.45244	0.84637
						150.179	0.13715	0.16685	0.19761			249.434	5.06714	5.25773	5.50017		263.963	2.19375	2.59643	3.17839		298.312	0.18245	0.45138	0.8467
												249.978	5.0759	5.26938	5.50242		264.667	2.18705	2.59065	3.17512		299.389	0.18299	0.4507	0.84906
												250.52	5.08149	5.27846	5.50026		265.37	2.1823	2.5845	3.16794		300.467	0.18218	0.45251	0.85231
												251.063	5.08572	5.28359	5.49456		266.074	2.17666	2.5776	3.16077		301.546	0.18146	0.45276	0.85574
												251.607	5.08846	5.28766	5.48419		266.778	2.17305	2.57197	3.15518		302.622	0.18163	0.45119	0.85836
												252.15	5.08686	5.2894	5.47087		267.481	2.16881	2.56704	3.15115		303.701	0.18016	0.45129	0.85959
												252.692	5.08429	5.28436	5.45653		268.185	2.16409	2.56339	3.14769		304.779	0.18029	0.44956	0.86013
												253.234	5.07846	5.27754	5.44136		268.889	2.15813	2.56288	3.14369		305.855	0.17742	0.44629	0.85945
												253.777	5.06982	5.26851	5.43152		269.593	2.15433	2.56134	3.14181		306.933	0.1745	0.44194	0.8581
												254.321	5.06165	5.25983	5.42588		270.296	2.15177	2.55434	3.13849		308.012	0.16918	0.43832	0.85329
												254.863	5.05361	5.25244	5.42667		271	2.14908	2.5497	3.13315		309.087	0.16435	0.43438	0.84565
												255.406	5.04671	5.24665	5.43595		271.704	2.14566	2.54315	3.12803		310.165	0.15845	0.42738	0.83877
												255.949	5.04199	5.24375	5.45113		272.407	2.14126	2.53759	3.12416		311.243	0.15287	0.42225	0.83354
												256.491	5.04431	5.24601	5.47372		273.111	2.13484	2.53178	3.11975		312.318	0.14612	0.41628	0.82998
												257.034	5.04947	5.25195	5.50184		273.815	2.12817	2.52585	3.11369		313.395	0.14116	0.41101	0.82433
												257.575	5.05898	5.26405	5.53591		274.519	2.12112	2.52352	3.10719		314.47	0.13735	0.40368	0.81909
												258.118	5.07699	5.28398	5.57131		275.222	2.11775	2.52103	3.10168		315.548	0.13472	0.39903	0.81466
												258.66	5.09789	5.30742	5.60724		275.926	2.11409	2.51592	3.09572		316.622	0.13337	0.3992	0.81507
												259.201	5.1221	5.33346	5.64166		276.63	2.11059	2.5126	3.08928		317.699	0.13477	0.39786	0.81651
												259.744	5.14655	5.35869	5.67109		277.333	2.10632	2.50847	3.08395		318.776	0.13564	0.4007	0.81739
												260.286	5.16885	5.37934	5.69006		278.037	2.10133	2.50221	3.08023		319.852	0.13717	0.40221	0.81868
												260.829	5.18571	5.39392	5.7		278.741	2.098	2.49526	3.07741		320.929	0.13729	0.40594	0.82041
												261.37	5.19733	5.4	5.69785		279.444	2.09362	2.48899	3.07381		322.003	0.13601	0.4069	0.82061
												261.913	5.2	5.39982	5.68514		280.148	2.08855	2.48751	3.07034		323.079	0.13495	0.40538	0.82059
												262.454	5.19658	5.39178	5.66384		280.852	2.08502	2.48723	3.06792		324.153	0.13416	0.40574	0.82288
												262.997	5.18587	5.37645	5.63197		281.556	2.08145	2.4862	3.06499		325.227	0.13219	0.40413	0.82467
												263.538	5.16814	5.35545	5.59423		282.259	2.07906	2.48434	3.06197		326.303	0.13319	0.40289	0.82357
												264.079	5.15051	5.33233	5.555		282.963	2.07566	2.48287	3.05948		327.377	0.13404	0.402	0.82265
												264.62	5.13502	5.31336	5.51773		283.667	2.0727	2.47801	3.0578		328.453	0.13373	0.40672	0.82465
												265.161	5.12162	5.29723	5.48648		284.37	2.06979	2.47445	3.0562		329.526	0.13746	0.41136	0.83177
												265.704	5.10775	5.28287	5.45934		285.074	2.06653	2.46973	3.0535		330.602	0.14248	0.41667	0.83572
												266.245	5.09669	5.27088	5.43727		285.778	2.06298	2.46683	3.05001		331.675	0.14897	0.42549	0.84009
												266.787	5.08567	5.25926	5.41898		286.481	2.05882	2.46213	3.04723		332.748	0.15652	0.43051	0.84399
												267.328	5.07374	5.24705	5.40325		287.185	2.05629	2.45857	3.04441		333.823	0.15673	0.43557	0.84762
												267.869	5.06429	5.23711	5.38894		287.889	2.05394	2.45725	3.04313		334.896	0.15911	0.43699	0.8495
												268.411	5.05192	5.22663	5.37564		288.593	2.05256	2.45725	3.04239		335.971	0.16283	0.43725	0.85187
												268.952	5.04116	5.21348	5.36134		289.296	2.05232	2.4564	3.0427		337.044	0.16477	0.43865	0.85587
												269.493	5.03086	5.20304	5.34916		290	2.05179	2.45712	3.04263		338.116	0.16914	0.44107	0.85888
												270.034	5.01934	5.19155	5.33664		290.704	2.0508	2.45642	3.04232		339.191	0.17357	0.44225	0.86058
												270.574	5.00751	5.17793	5.32348		291.407	2.05041	2.45389	3.04163		340.265	0.17606	0.44697	0.86559
												271.115	4.99479	5.16364	5.30773		292.111	2.04951	2.45023	3.04062		341.337	0.17917	0.45237	0.87146
												271.656	4.9804	5.14709	5.28978		292.815	2.04924	2.44947	3.04029		342.411	0.18379	0.45556	0.87915
												272.196	4.96587	5.13101	5.27307		293.519	2.04775	2.45016	3.03948		343.483	0.18894	0.46081	0.88133
												272.738	4.95303	5.11735	5.257		294.222	2.04668	2.45041	3.0391		344.555	0.19471	0.46691	0.88413
												273.279	4.94123	5.10672	5.24321		294.926	2.04493	2.44905	3.03745		345.627	0.2002	0.47001	0.88832
												273.819	4.92535	5.09357	5.22947		295.63	2.04333	2.44825	3.03536		346.701	0.20247	0.47554	0.89315
												274.36	4.91026	5.07783	5.21276		296.333	2.04234	2.44905	3.03315		347.772	0.20909	0.47849	0.89559
												274.9	4.8932	5.06018	5.19522		297.037	2.04196	2.44815	3.03183		348.843	0.21299	0.48241	0.89826
												275.44	4.87358	5.04049	5.17533		297.741	2.04212	2.4465	3.03079		349.915	0.21616	0.48771	0.90252
												275.982	4.85394	5.02077	5.15302		298.444	2.04199	2.44659	3.03186		350.988	0.224	0.49466	0.90767
												276.523	4.83493	5.00065	5.13162		299.148	2.04125	2.44522	3.03296		352.059	0.22878	0.49998	0.91258
												277.063	4.81388	4.98077	5.11156		299.852	2.04018	2.44265	3.0336		353.132	0.23713	0.50691	0.91871
												277.603	4.79496	4.96132	5.0926		300.556	2.03852	2.43835	3.03286		354.202	0.24524	0.5132	0.92513
												278.143	4.77558	4.94302	5.07549		301.259	2.03839	2.43729	3.03267		355.273	0.25254	0.51939	0.9356
												278.682	4.75653	4.92442	5.0598		301.963	2.03883	2.43959	3.03246		356.346	0.26161	0.52685	0.946
												279.222	4.73739	4.906	5.04587		302.667	2.03822	2.44105	3.03248		357.416	0.26835	0.53373	0.95877
												279.762	4.7164	4.88554	5.03118		303.37	2.03806	2.44208	3.03226		358.487	0.27584	0.53997	0.97125
												280.302	4.69496	4.86361	5.01614		304.074	2.03747	2.44416	3.03289		359.557	0.28316	0.54883	0.9828
												280.842	4.67166	4.8415	4.99968		304.778	2.03738	2.44427	3.03283		360.627	0.28615	0.5568	0.98774
												281.382	4.64855	4.81813	4.98284		305.481	2.03711	2.44306	3.03224		361.697	0.28623	0.56231	0.99267
												281.922	4.62788	4.7967	4.96681		306.185	2.03706	2.44061	3.03172		362.767	0.2904	0.57106	0.99875
												282.462	4.6085	4.77707	4.95391		306.889	2.03754	2.43885	3.03145		363.838	0.29601	0.57674	1.00169
												283.002	4.59497	4.76094	4.94369		307.593	2.03674	2.43758	3.03014		364.91	0.30042	0.5816	1.00295
												283.541	4.582	4.74845	4.93775		308.296	2.03446	2.4357	3.02872		365.98	0.30884	0.58286	1.00231
												284.081	4.57123	4.73867	4.93418		309	2.03239	2.43373	3.0267		367.049	0.31281	0.58521	0.99864
												284.621	4.56013	4.72967	4.93195		309.704	2.02958	2.43184	3.02445		368.118	0.31652	0.58275	0.99829
												285.161	4.54935	4.71939	4.92969		310.407	2.0267	2.43011	3.0223		369.188	0.32028	0.58029	0.999
												285.7	4.53827	4.70922	4.92603		311.111	2.02535	2.42773	3.02135		370.257	0.32208	0.57753	0.99742
												286.238	4.52712	4.69875	4.92136		311.815	2.02493	2.4247	3.02085		371.326	0.32288	0.57689	0.9956
												286.778	4.51575	4.68785	4.91721		312.519	2.02387	2.42275	3.02036		372.395	0.32417	0.57641	0.99598
												287.317	4.50639	4.67822	4.91349		313.222	2.02203	2.42194	3.01965		373.463	0.32211	0.5787	0.99689
												287.857	4.49732	4.67017	4.91211		313.926	2.02026	2.42187	3.01979		374.533	0.32504	0.58208	1.00103
												288.395	4.48875	4.66236	4.9109		314.63	2.01951	2.42137	3.01951		375.602	0.33451	0.59182	1.00789
												288.934	4.48105	4.6567	4.90953		315.333	2.01869	2.42136	3.01946		376.67	0.34478	0.60194	1.01661
												289.472	4.47225	4.65027	4.90616		316.037	2.0183	2.42264	3.01914		377.739	0.3542	0.61417	1.02525
												290.012	4.46383	4.64275	4.90211		316.741	2.01925	2.42283	3.01924		378.807	0.36339	0.62383	1.02982
												290.551	4.45723	4.63625	4.89794		317.444	2.02024	2.42202	3.01951		379.875	0.36917	0.63291	1.02986
												291.09	4.45054	4.6306	4.89512		318.148	2.01996	2.42178	3.01903		380.943	0.37534	0.63744	1.03234
												291.628	4.44497	4.62596	4.89334		318.852	2.01933	2.42207	3.01836		382.008	0.37883	0.63902	1.0314
												292.167	4.43968	4.62364	4.89349		319.556	2.01869	2.42194	3.01786		383.077	0.38092	0.63731	1.02517
												292.706	4.43629	4.62215	4.89535		320.259	2.01856	2.42089	3.01708		384.145	0.38005	0.63348	1.01496
												293.244	4.4336	4.61992	4.8967		320.963	2.01882	2.42034	3.01672		385.212	0.37741	0.62511	1.00536
												293.783	4.4326	4.61765	4.89815		321.667	2.01897	2.42035	3.01703		386.28	0.3714	0.61631	0.9956
												294.322	4.43375	4.61706	4.9002		322.37	2.01851	2.4201	3.01737		387.347	0.36705	0.60872	0.98637
												294.86	4.43579	4.61722	4.90207		323.074	2.0182	2.41978	3.01795		388.414	0.36179	0.59939	0.97809
												295.399	4.44028	4.61823	4.90626		323.778	2.01828	2.41971	3.01873		389.481	0.35377	0.59054	0.97135
												295.938	4.44496	4.61986	4.91075		324.481	2.01855	2.41997	3.01891		390.546	0.34607	0.58387	0.96651
												296.475	4.44939	4.62345	4.91682		325.185	2.01917	2.42017	3.01919		391.614	0.33656	0.57538	0.96111
												297.014	4.45424	4.62822	4.92261		325.889	2.01947	2.42035	3.01949		392.681	0.32837	0.57082	0.96031
												297.551	4.4591	4.63338	4.92899		326.593	2.01933	2.42067	3.01961		393.748	0.31888	0.56697	0.95974
												298.09	4.46291	4.63697	4.93501		327.296	2.0188	2.42114	3.01972		394.814	0.30877	0.56207	0.95931
												298.627	4.46804	4.64123	4.94087		328	2.018	2.42168	3.01923		395.878	0.30318	0.56138	0.95999
												299.166	4.47481	4.64571	4.94725		328.704	2.01774	2.42207	3.01912		396.944	0.29954	0.55928	0.96011
												299.703	4.4806	4.6514	4.95363		329.407	2.01886	2.42235	3.01904		398.01	0.29556	0.55661	0.96028
												300.242	4.48679	4.65766	4.95996		330.111	2.02007	2.42329	3.01859		399.078	0.28975	0.55093	0.95616
												300.779	4.49143	4.66253	4.96651		330.815	2.02141	2.42407	3.01809		400.141	0.28629	0.54604	0.95202
												301.317	4.49531	4.66577	4.97248		331.519	2.02215	2.42319	3.01813		401.207	0.27996	0.53775	0.94293
												301.855	4.49755	4.66705	4.97601		332.222	2.02198	2.42277	3.01845		402.273	0.27517	0.53111	0.93475
												302.393	4.49873	4.66613	4.97763		332.926	2.02178	2.42292	3.01916		403.339	0.27011	0.52528	0.9279
												302.93	4.49754	4.66484	4.97617		333.63	2.02155	2.42299	3.01985		404.402	0.26203	0.51432	0.91522
												303.468	4.49472	4.66215	4.97296		334.333	2.02127	2.42331	3.02041		405.467	0.25471	0.50748	0.90454
												304.005	4.49014	4.65581	4.96881		335.037	2.02213	2.42487	3.02		406.534	0.24429	0.49914	0.89123
												304.542	4.48118	4.64785	4.96098		335.741	2.02394	2.4262	3.0202		407.596	0.23417	0.49051	0.88122
												305.081	4.46994	4.63816	4.95113		336.444	2.02583	2.42654	3.02065		408.661	0.2238	0.4834	0.87157
												305.617	4.45857	4.62747	4.93955		337.148	2.02745	2.42506	3.02156		409.726	0.21327	0.47338	0.86117
												306.154	4.44732	4.61705	4.92772		337.852	2.02748	2.42547	3.02217		410.789	0.20255	0.46291	0.84995
												306.692	4.43596	4.60682	4.91673		338.556	2.02723	2.42672	3.02375		411.854	0.19116	0.4503	0.83789
												307.229	4.42704	4.59875	4.90544		339.259	2.02696	2.42692	3.0253		412.92	0.18002	0.43926	0.82958
												307.766	4.41827	4.59097	4.89545		339.963	2.02662	2.42778	3.02559		413.982	0.1666	0.42855	0.8207
												308.302	4.41092	4.58512	4.88642		340.667	2.02736	2.42877	3.02476		415.046	0.15337	0.42138	0.81618
												308.839	4.40427	4.57908	4.87867		341.37	2.02934	2.42872	3.02508		416.108	0.13861	0.41221	0.81188
												309.375	4.39793	4.57273	4.87209		342.074	2.03108	2.42838	3.02568		417.172	0.12927	0.4015	0.80565
												309.913	4.39208	4.56744	4.86615		342.778	2.03257	2.42953	3.0262		418.235	0.12229	0.39387	0.8002
												310.45	4.38814	4.56301	4.86046		343.481	2.03223	2.43198	3.02613		419.299	0.11453	0.38673	0.79654
												310.986	4.38664	4.55988	4.85618		344.185	2.03223	2.43416	3.02711		420.363	0.10823	0.38057	0.79233
												311.523	4.38543	4.56119	4.85484		344.889	2.03201	2.43443	3.02827		421.424	0.10148	0.37506	0.79066
												312.059	4.38493	4.56196	4.85617		345.593	2.03138	2.43361	3.02915		422.488	0.10211	0.37297	0.79196
												312.597	4.38336	4.5608	4.85608		346.296	2.0318	2.43313	3.02995		423.549	0.10417	0.3731	0.79529
												313.133	4.37868	4.55817	4.85493		347	2.03265	2.43171	3.03125		424.612	0.10725	0.37377	0.7957
												313.669	4.374	4.55409	4.85138		347.704	2.03399	2.43115	3.0315		425.674	0.10839	0.3754	0.79854
												314.205	4.36893	4.54912	4.84716		348.407	2.03577	2.43283	3.03331		426.738	0.10865	0.37719	0.79996
												314.742	4.36503	4.54584	4.84267		349.111	2.03807	2.43577	3.03368		427.798	0.10587	0.37928	0.80048
												315.278	4.35959	4.54257	4.83882		349.815	2.04137	2.43938	3.03419		428.859	0.10419	0.37943	0.79936
												315.814	4.35382	4.53776	4.83511		350.519	2.04253	2.44375	3.0352		429.922	0.10396	0.38005	0.79852
												316.35	4.34775	4.5329	4.83186		351.222	2.04318	2.44462	3.03646		430.983	0.103	0.38076	0.79649
												316.886	4.34282	4.52852	4.82961		351.926	2.04318	2.44693	3.0383		432.046	0.09952	0.37866	0.79442
												317.422	4.33929	4.52441	4.82726		352.63	2.04209	2.44613	3.03913		433.106	0.0985	0.37809	0.79314
												317.959	4.33806	4.52192	4.82646		353.333	2.04146	2.44568	3.03896		434.168	0.09799	0.37782	0.79497
												318.495	4.3372	4.52087	4.82608		354.037	2.04154	2.4441	3.03972		435.228	0.10099	0.38123	0.79887
												319.031	4.33808	4.5215	4.82677		354.741	2.04295	2.44261	3.03908		436.289	0.10237	0.38276	0.80123
												319.567	4.33959	4.51908	4.82856		355.444	2.04379	2.44295	3.03849		437.351	0.10513	0.38432	0.79963
												320.103	4.34095	4.52434	4.83154		356.148	2.04326	2.44441	3.03734		438.411	0.10465	0.38399	0.80085
												320.638	4.34107	4.52759	4.8324		356.852	2.04329	2.44388	3.03587		439.47	0.1045	0.38119	0.79866
												321.174	4.33999	4.5294	4.8309		357.556	2.04318	2.44535	3.0358		440.532	0.10288	0.37804	0.79601
												321.71	4.33937	4.53042	4.82863		358.259	2.04217	2.44513	3.03509
												322.245	4.34001	4.5314	4.82591		358.963	2.04169	2.44593	3.03545
												322.781	4.33853	4.53181	4.82413		359.667	2.04279	2.44465	3.03639
												323.317	4.33875	4.53324	4.82292		360.37	2.04343	2.44259	3.03891
												323.852	4.33726	4.5324	4.8211		361.074	2.04349	2.44175	3.04064
												324.388	4.33428	4.53018	4.82057		361.778	2.04389	2.43999	3.0403
												324.923	4.33084	4.52803	4.8193		362.481	2.04439	2.43935	3.03885
												325.459	4.32886	4.52544	4.81801		363.185	2.04478	2.43889	3.03772
												325.992	4.32757	4.52334	4.81733		363.889	2.04248	2.43948	3.03562
												326.528	4.32729	4.52144	4.81692		364.593	2.04003	2.44169	3.03409
												327.063	4.32545	4.51859	4.8156		365.296	2.03945	2.44173	3.03257
												327.598	4.32417	4.51538	4.81603		366	2.0386	2.44112	3.03273
												328.134	4.32286	4.51226	4.81618		366.704	2.0388	2.44115	3.03297
												328.667	4.32142	4.51476	4.8157		367.407	2.03948	2.44012	3.03277
												329.203	4.31934	4.51262	4.81317		368.111	2.04017	2.4394	3.03245
												329.738	4.31723	4.51015	4.81004		368.815	2.04022	2.43817	3.03299
												330.271	4.31621	4.5074	4.80758		369.519	2.03967	2.43835	3.03413
												330.806	4.31542	4.50559	4.80625		370.222	2.0393	2.43879	3.03479
												331.341	4.31505	4.50501	4.80581		370.926	2.0402	2.43838	3.0347
												331.876	4.31533	4.50612	4.80651		371.63	2.04169	2.43883	3.03489
												332.41	4.31561	4.50662	4.80622		372.333	2.04357	2.44053	3.03621
												332.945	4.3155	4.50749	4.80826		373.037	2.04543	2.44254	3.03878
												333.478	4.31676	4.50875	4.80865		373.741	2.04717	2.44455	3.04063
												334.013	4.31908	4.50975	4.8072		374.444	2.04881	2.44706	3.04229
												334.548	4.32044	4.51104	4.80681		375.148	2.05025	2.45008	3.04441
												335.081	4.32348	4.51369	4.80596		375.852	2.05161	2.4528	3.04554
												335.616	4.32713	4.51673	4.80794		376.556	2.05411	2.45521	3.04676
												336.149	4.33035	4.52196	4.81213		377.259	2.0575	2.45736	3.04746
												336.684	4.33175	4.52491	4.81536		377.963	2.05992	2.45946	3.04903
												337.217	4.33156	4.52604	4.81669		378.667	2.06252	2.46254	3.0516
												337.751	4.32993	4.52451	4.81529		379.37	2.06543	2.46409	3.05298
												338.284	4.32672	4.52075	4.81217		380.074	2.06831	2.46501	3.05347
												338.82	4.32378	4.51708	4.80912		380.778	2.06994	2.46753	3.05431
												339.353	4.32174	4.51537	4.80683		381.481	2.07062	2.46814	3.05458
												339.888	4.31935	4.5138	4.80498		382.185	2.0704	2.46741	3.05481
												340.421	4.31794	4.51273	4.80456		382.889	2.06868	2.46693	3.05358
												340.955	4.31838	4.51245	4.80532		383.593	2.0654	2.46532	3.05294
												341.488	4.3193	4.51268	4.80728		384.296	2.06219	2.46378	3.05264
												342.022	4.32134	4.5137	4.80823		385	2.05891	2.4602	3.05039
												342.555	4.32431	4.51456	4.80911		385.704	2.05633	2.45616	3.04812
												343.088	4.32793	4.5176	4.81117		386.407	2.05416	2.45337	3.04652
												343.622	4.3319	4.52134	4.81311		387.111	2.05218	2.4504	3.04551
												344.155	4.33478	4.52333	4.81651		387.815	2.05157	2.44823	3.04371
												344.687	4.33502	4.52605	4.81837		388.519	2.05109	2.4492	3.04284
												345.221	4.3338	4.52565	4.81916		389.222	2.04992	2.4498	3.04251
												345.754	4.33207	4.52503	4.81772		389.926	2.04915	2.45097	3.04268
												346.286	4.33045	4.5234	4.8155		390.63	2.04811	2.45016	3.04113
												346.82	4.32868	4.52289	4.81459		391.333	2.04795	2.44795	3.03973
												347.353	4.3281	4.52394	4.81523		392.037	2.04758	2.44627	3.03937
												347.885	4.32862	4.52547	4.81635		392.741	2.04774	2.4457	3.03868
												348.419	4.32936	4.52589	4.81711		393.444	2.04806	2.44422	3.03768
												348.953	4.33298	4.52731	4.81998		394.148	2.04899	2.44545	3.03777
												349.485	4.33674	4.53066	4.82316		394.852	2.04826	2.44674	3.03735
												350.017	4.3406	4.53397	4.82588		395.556	2.04732	2.44674	3.03834
												350.55	4.34436	4.53684	4.82877		396.259	2.0468	2.44607	3.03895
												351.082	4.34715	4.53857	4.82983		396.963	2.04686	2.44496	3.03986
												351.614	4.34731	4.53863	4.82953		397.667	2.04673	2.44565	3.04143
												352.148	4.34697	4.53708	4.82761		398.37	2.04732	2.44587	3.04246
												352.68	4.3452	4.53495	4.82507		399.074	2.04815	2.44582	3.04284
												353.212	4.34221	4.53334	4.82165		399.778	2.05068	2.44744	3.04211
												353.744	4.33881	4.53107	4.81882		400.481	2.05145	2.44743	3.04092
												354.276	4.33526	4.52733	4.81453		401.185	2.05084	2.44514	3.0396
												354.808	4.33213	4.52502	4.81255		401.889	2.04914	2.4435	3.03833
												355.34	4.33015	4.52344	4.81118		402.593	2.04659	2.44137	3.03792
												355.871	4.32887	4.52115	4.80905		403.296	2.044	2.43971	3.03731
												356.405	4.32835	4.52076	4.80818		404	2.04116	2.43786	3.03615
												356.937	4.3294	4.51967	4.80753		404.704	2.03839	2.43623	3.03347
												357.468	4.33221	4.52003	4.80836		405.407	2.03554	2.43446	3.03005
												358	4.33435	4.52241	4.80923		406.111	2.03246	2.43177	3.02632
												358.532	4.33615	4.52432	4.80985		406.815	2.02972	2.42773	3.02291
												359.063	4.33749	4.52538	4.8115		407.519	2.02715	2.42501	3.02071
												359.595	4.33638	4.52554	4.81133		408.222	2.02523	2.42332	3.01878
												360.127	4.33567	4.52509	4.81196		408.926	2.02361	2.42153	3.01679
												360.658	4.33542	4.52556	4.81137		409.63	2.02187	2.42076	3.01449
												361.19	4.33402	4.52577	4.8108		410.333	2.01976	2.41923	3.01263
												361.721	4.33118	4.52491	4.81029		411.037	2.01734	2.41809	3.01149
												362.251	4.32961	4.52372	4.81108		411.741	2.01501	2.41657	3.0106
												362.784	4.3291	4.52262	4.81186		412.444	2.01306	2.41485	3.0104
												363.315	4.32911	4.52439	4.814		413.148	2.01169	2.41373	3.01
												363.846	4.33027	4.52736	4.81553		413.852	2.01049	2.41234	3.00901
												364.378	4.33201	4.52955	4.81766		414.556	2.00928	2.41089	3.00776
												364.909	4.33358	4.53342	4.82166		415.259	2.00881	2.4098	3.00722
												365.439	4.3356	4.53517	4.82397		415.963	2.00894	2.40875	3.00677
												365.97	4.33644	4.53616	4.82563		416.667	2.0088	2.40818	3.00711
												366.501	4.33699	4.53772	4.8274		417.37	2.00866	2.40856	3.00664
												367.032	4.33821	4.53789	4.8284		418.074	2.00846	2.4084	3.00605
												367.562	4.33801	4.53794	4.82916		418.778	2.00738	2.40624	3.00494
												368.093	4.33768	4.53775	4.82861		419.481	2.00653	2.40512	3.00436
												368.625	4.33819	4.537	4.82788		420.185	2.00561	2.40492	3.00321
												369.155	4.33855	4.53668	4.82692		420.889	2.00473	2.40446	3.00384
												369.686	4.33898	4.5351	4.8247		421.593	2.00479	2.40452	3.00419
												370.217	4.34031	4.53513	4.82364		422.296	2.00419	2.40571	3.00509
												370.746	4.34243	4.53538	4.82435		423	2.00406	2.4078	3.00457
												371.277	4.34457	4.53706	4.82413		423.704	2.00428	2.40807	3.0041
												371.808	4.34557	4.53959	4.8246		424.407	2.0035	2.40665	3.00301
												372.337	4.34736	4.54188	4.82557		425.111	2.00375	2.40622	3.00251
												372.867	4.34748	4.5418	4.82668		425.815	2.0038	2.4051	3.0014
												373.398	4.34578	4.54206	4.82646		426.519	2.00366	2.4039	3.00145
												373.929	4.34549	4.5417	4.82637		427.222	2.00415	2.40345	3.00189
												374.458	4.34524	4.54173	4.82664		427.926	2.00382	2.40341	3.00234
												374.988	4.34526	4.54299	4.82977		428.63	2.0041	2.40333	3.00276
												375.517	4.34493	4.54415	4.83064		429.333	2.0045	2.40488	3.00395
												376.048	4.3448	4.54454	4.83142		430.037	2.00407	2.40637	3.00401
												376.577	4.34577	4.54491	4.83139		430.741	2.00435	2.40732	3.00399
												377.107	4.34691	4.54598	4.83108		431.444	2.00449	2.4075	3.00443
												377.636	4.34978	4.54755	4.83236		432.148	2.00477	2.40752	3.0049
												378.168	4.35183	4.54855	4.83227		432.852	2.00479	2.40728	3.00514
												378.697	4.3539	4.54947	4.83199		433.556	2.00502	2.40658	3.00529
												379.227	4.35322	4.54745	4.82994		434.259	2.00569	2.40615	3.00544
												379.756	4.35221	4.54431	4.82658		434.963	2.00517	2.40651	3.00546
												380.285	4.35041	4.54126	4.82261		435.667	2.00472	2.40734	3.00464
												380.815	4.34846	4.53769	4.81846		436.37	2.00468	2.40664	3.00334
												381.343	4.34478	4.53333	4.8145		437.074	2.00459	2.40653	3.00308
												381.874	4.34341	4.53169	4.81163		437.778	2.00399	2.40613	3.0031
												382.402	4.34352	4.53106	4.81211		438.481	2.00437	2.40516	3.00367
												382.932	4.34302	4.53186	4.81349		439.185	2.00437	2.40437	3.00437
												383.461	4.34247	4.53278	4.81577		439.889	2.00472	2.40306	3.00412
												383.991	4.34296	4.5335	4.81598		440.593	2.00404	2.40222	3.00429
												384.519	4.34338	4.53351	4.81723
												385.047	4.34345	4.53434	4.81848
												385.577	4.3448	4.53655	4.82109
												386.106	4.34615	4.53875	4.82516
												386.635	4.34567	4.53974	4.82731
												387.164	4.34618	4.5383	4.82807
												387.692	4.34433	4.53674	4.82745
												388.221	4.3427	4.53419	4.8272
												388.75	4.33988	4.5328	4.82534
												389.278	4.33795	4.53106	4.82424
												389.806	4.3361	4.52994	4.82458
												390.334	4.34005	4.53339	4.82815
												390.863	4.34646	4.53944	4.83484
												391.391	4.35403	4.54799	4.84259
												391.919	4.36289	4.55649	4.8515
												392.447	4.37323	4.56742	4.86188
												392.975	4.38304	4.57844	4.87327
												393.503	4.39381	4.58993	4.88484
												394.032	4.40539	4.60088	4.8955
												394.561	4.41417	4.61089	4.9046
												395.088	4.42082	4.61677	4.91088
												395.615	4.42663	4.62225	4.91564
												396.143	4.42902	4.62681	4.9195
												396.67	4.43055	4.62918	4.92284
												397.198	4.43023	4.63016	4.92286
												397.727	4.43041	4.62917	4.92159
												398.255	4.42974	4.62824	4.91987
												398.782	4.43156	4.62743	4.91701
												399.309	4.43276	4.62584	4.91271
												399.837	4.43275	4.62383	4.90787
												400.364	4.43194	4.62128	4.90388
												400.89	4.43048	4.61864	4.89966
												401.419	4.42748	4.61491	4.89378
												401.946	4.42324	4.60977	4.8864
												402.473	4.41683	4.60198	4.87659
												403	4.40792	4.5939	4.86448
												403.526	4.39901	4.58355	4.85264
												404.053	4.38988	4.57591	4.84203
												404.582	4.38114	4.56774	4.83417
												405.109	4.37373	4.56021	4.82735
												405.634	4.36676	4.5525	4.81993
												406.161	4.35942	4.54429	4.81324
												406.688	4.35045	4.5362	4.8054
												407.214	4.34282	4.52747	4.79716
												407.742	4.33452	4.51987	4.78978
												408.269	4.32704	4.51257	4.78423
												408.794	4.3193	4.50609	4.7796
												409.321	4.31207	4.49962	4.77564
												409.846	4.30554	4.49387	4.77056
												410.373	4.29948	4.48823	4.76538
												410.901	4.29325	4.48192	4.76037
												411.426	4.28826	4.47686	4.75525
												411.953	4.28267	4.47204	4.75243
												412.478	4.27726	4.46895	4.75021
												413.004	4.27316	4.46495	4.74899
												413.531	4.26915	4.46207	4.74725
												414.057	4.26545	4.45837	4.74513
												414.582	4.26158	4.45582	4.74357
												415.108	4.25752	4.45433	4.74177
												415.633	4.25449	4.45263	4.74077
												416.159	4.25156	4.45116	4.73998
												416.686	4.25117	4.44956	4.74025
												417.21	4.25032	4.44892	4.73982
												417.737	4.25051	4.44791	4.73972
												418.261	4.25037	4.44659	4.73761
												418.786	4.25008	4.4454	4.7365
												419.313	4.24987	4.44293	4.7356
												419.838	4.2489	4.44036	4.73406
												420.363	4.2469	4.43905	4.73374
												420.887	4.2458	4.43834	4.73229
												421.413	4.24521	4.43724	4.73103
												421.939	4.24446	4.43779	4.73032
												422.463	4.24424	4.43645	4.72935
												422.989	4.24353	4.4376	4.72987
												423.513	4.24269	4.43795	4.73032
												424.038	4.24199	4.43833	4.73117
												424.563	4.2419	4.43873	4.73212
												425.088	4.24077	4.43848	4.73274
												425.612	4.23957	4.43821	4.73317
												426.137	4.23826	4.4374	4.73382
												426.662	4.23676	4.43626	4.73293
												427.187	4.23557	4.43454	4.7327
												427.711	4.23585	4.43317	4.73255
												428.235	4.23492	4.43213	4.73197
												428.759	4.23437	4.43278	4.73138
												429.284	4.23468	4.43261	4.73115
												429.808	4.23513	4.43308	4.73193
												430.332	4.2354	4.4326	4.73226
												430.856	4.23493	4.43081	4.73085
												431.38	4.23507	4.43093	4.73075
												431.905	4.23544	4.43051	4.73028
												432.429	4.23655	4.43151	4.73125
												432.952	4.23742	4.43198	4.73196
												433.476	4.2377	4.43275	4.73259
												434	4.23906	4.43395	4.73391
												434.525	4.23982	4.43436	4.73358
												435.048	4.23963	4.4337	4.73285
												435.572	4.23928	4.43261	4.73109
												436.095	4.23869	4.43191	4.72969
												436.62	4.23702	4.43053	4.72757
												437.142	4.23544	4.42903	4.72579
												437.666	4.23328	4.42734	4.72526
												438.189	4.23097	4.4255	4.72399
												438.712	4.22795	4.42273	4.72165
												439.237	4.22491	4.42	4.71891
												439.76	4.2227	4.4183	4.71715
												440.282	4.2214	4.41692	4.71678

[truncated: 22 more sheets: Fig. S4a,b,c,d, Fig. S5a,b,c,d, Fig. S6, Fig. S7a,b,c, Fig. S8, Fig. S9, Fig. S10c, Fig. S10d, Fig. S11, Fig. S12f, Fig. S13c, Fig. S15, Fig. S16, Fig. S19, Fig. S24, Fig. S25, Fig. S26, Fig. S27a,b, Fig. S28a,b,c, Fig. N2 …]
